# Supplementary material for: An integrated optimization model and metaheuristics for assortment planning, shelf space allocation, and inventory management of perishable products: A real application
Source: PLoS One. 2022 Mar 8;17(3):e0264186. doi: 10.1371/journal.pone.0264186 (PMC8903274; doi:10.1371/journal.pone.0264186)
Supplement: S1 Data — (XLSX) [file pone.0264186.s001.xlsx]

## Sheet: i
j	i	k	c(i)	p(i)	h(i)	delta(i)	br(i)	G(i)	beta(i)	s(i)	lc(i)	alpha (i)
1	1	1	142375	335000	129	2	500	35	0.31	65788.3	192625	156612
2	2	2	50400	60000	46	11	144	35	0.28	1060	9600	55440
2	3	3	134400	160000	121	11	232	31	0.3	17060	25600	147840
3	4	4	51240	61000	47	13	282	35	0.28	1220	9760	56364
4	5	5	38012	68000	35	8	232	34	0.32	21448	29988	41813.2
4	6	6	38012	68000	35	8	232	31	0.26	21448	29988	41813.2
4	7	7	52460	61000	48	5	182	32	0.24	0	8540	57706
5	8	8	47000	94000	43	10	210	33	0.29	12205.8	47000	51700
5	9	9	124000	248000	112	11	247	35	0.34	89205.8	124000	136400
6	10	10	40040	52000	37	10	282	35	0.32	3420	11960	44044
7	11	11	87450	159000	79	8	261	31	0.27	36755.8	71550	96195
7	12	12	32175	58500	29	10	290	35	0.25	17785	26325	35392.5
7	13	13	83600	152000	76	8	260	35	0.29	33605.8	68400	91960
7	14	14	32175	58500	29	17	390	33	0.33	17785	26325	35392.5
7	15	15	83600	152000	76	5	290	35	0.3	33605.8	68400	91960
7	16	16	83600	152000	76	8	262	31	0.32	33605.8	68400	91960
1	17	17	142375	335000	129	2	500	33	0.31	65788.3	192625	156612
1	18	18	28169.5	62600	26	8	500	35	0.34	25890.5	34430.5	30986.5
1	19	19	71774.7	159500	65	5	500	34	0.3	52931.2	87725.3	78952.1
1	20	20	71774.7	159500	65	5	500	35	0.25	52931.2	87725.3	78952.1
3	21	21	51240	61000	47	20	280	34	0.17	8608	9760	56364
3	22	22	32760	39000	30	23	270	31	0.25	5088	6240	36036
3	23	23	24360	29000	22	11	126	35	0.22	3488	4640	26796
3	24	24	11760	14000	11	30	350	35	0.17	1088	2240	12936
3	25	25	11760	14000	11	11	247	34	0.17	1088	2240	12936
3	26	26	24360	29000	22	19	290	34	0.17	3488	4640	26796
3	27	27	42126	59000	38	24	226	34	0.21	5528.21	16874	46338.6
3	28	28	26460	31500	24	20	320	32	0.08	3888	5040	29106
3	29	29	52080	62000	47	20	280	34	0.03	8768	9920	57288
3	30	30	39480	47000	36	20	270	31	0.09	6368	7520	43428
3	31	31	6048	7200	6	49	216	34	0.04	0	1152	6652.8
3	32	32	75600	90000	69	28	320	31	0.07	3054.21	14400	83160
3	33	33	41160	49000	38	32	126	32	0.11	6688	7840	45276
3	34	34	36960	55000	34	14	320	31	0.23	6694.21	18040	40656
4	35	35	44505	69000	41	11	226	31	0.01	13149.2	24495	48955.5
4	36	36	48160	56000	44	21	385	35	0.13	6688	7840	52976
4	37	37	38700	45000	35	16	370	34	0.24	5148	6300	42570
4	38	38	44720	52000	41	22	390	32	0.02	6128	7280	49192
4	39	39	108360	140000	98	5	320	35	0.11	20294.2	31640	119196
4	40	40	42982.8	50000	39	5	275	31	0.09	5865.2	7017.2	47281.1
8	41	41	25456	37000	23	37	171	33	0.06	198.21	11544	28001.6
8	42	42	27842.5	35000	26	35	216	32	0.26	6005.5	7157.5	30626.8
8	43	43	57276	72000	52	11	226	34	0.17	3378.21	14724	63003.6
8	44	44	27842.5	37000	26	28	270	34	0.21	8005.5	9157.5	30626.8
9	45	45	44698.5	63000	41	20	241	31	0.31	6955.71	18301.5	49168.4
10	46	46	34262.4	48000	31	32	241	33	0.27	2391.81	13737.6	37688.6
8	47	47	27842.5	37000	26	28	270	33	0.15	8005.5	9157.5	30626.8
11	48	48	48100	65000	44	34	330	34	0.09	5554.21	16900	52910
12	49	49	81000	135000	73	13	236	34	0.09	42654.2	54000	89100
12	50	50	147000	245000	133	10	320	34	0.01	86654.2	98000	161700
13	51	51	34500	46000	32	21	395	32	0.09	154.21	11500	37950
14	52	52	107250	165000	97	13	238	34	0.15	46404.2	57750	117975
14	53	53	201500	310000	182	9	320	34	0.08	97154.2	108500	221650
15	54	54	74250	135000	67	11	173	31	0.13	49404.2	60750	81675
15	55	55	134750	245000	122	12	155	31	0.03	98904.2	110250	148225
16	56	56	108900	180000	99	16	315	33	0.33	59754.2	71100	119790
16	57	57	205700	340000	186	11	370	35	0.26	56380.2	134300	226270
17	58	58	46900	67000	43	10	316	32	0.18	8754.21	20100	51590
17	59	59	80500	115000	73	15	181	33	0.21	23154.2	34500	88550
17	60	60	21000	30000	19	26	216	32	0.35	7848	9000	23100
17	61	61	52500	75000	48	20	196	34	0.27	11154.2	22500	57750
17	62	62	24500	35000	23	26	242	32	0.27	9348	10500	26950
17	63	63	11550	16500	11	24	285	33	0.33	3798	4950	12705
17	64	64	18200	26000	17	22	292	34	0.32	6648	7800	20020
17	65	65	30800	44000	28	26	364	35	0.08	1854.21	13200	33880
17	66	66	82600	118000	75	7	316	35	0.05	24054.2	35400	90860
17	67	67	32200	46000	29	21	364	33	0.18	2454.21	13800	35420
17	68	68	94500	135000	86	7	350	31	0.19	29154.2	40500	103950
17	69	69	57400	82000	52	11	247	31	0.03	13254.2	24600	63140
17	70	70	50400	72000	46	10	316	32	0.09	10254.2	21600	55440
17	71	71	63000	90000	57	23	171	35	0.09	15654.2	27000	69300
18	72	72	12960	18000	12	26	300	32	0.15	3888	5040	14256
19	73	73	40000	50000	36	21	236	35	0.28	8848	10000	44000
19	74	74	12000	15000	11	15	320	32	0.23	1848	3000	13200
19	75	75	54990	65000	50	11	226	35	0.14	8858	10010	60489
19	76	76	28000	35000	26	20	226	32	0.04	5848	7000	30800
20	77	77	35550	45000	32	21	186	31	0.29	8298	9450	39105
20	78	78	30020	38000	28	22	186	32	0.22	6828	7980	33022
20	79	79	27650	35000	25	22	300	34	0.28	6198	7350	30415
20	80	80	10270	13000	10	32	196	33	0	1578	2730	11297
20	81	81	39500	50000	36	21	201	32	0.03	9348	10500	43450
20	82	82	30400	40000	28	20	270	35	0.12	8448	9600	33440
20	83	83	41952	60000	38	24	380	33	0.18	6702.21	18048	46147.2
20	84	84	33970	43000	31	23	390	33	0.2	7878	9030	37367
6	85	85	21386	34000	20	21	260	35	0.28	1268.21	12614	23524.6
6	86	86	21386	34000	20	21	260	32	0.28	1268.21	12614	23524.6
6	87	87	35520	48000	32	22	390	34	0.07	1134.21	12480	39072
6	88	88	35997.5	55000	33	20	280	34	0.28	7656.71	19002.5	39597.2
6	89	89	18832.5	27000	17	22	280	32	0.16	7015.5	8167.5	20715.8
6	90	90	37000	50000	34	19	280	33	0.08	1654.21	13000	40700
6	91	91	65875	85000	60	5	201	31	0.01	7779.21	19125	72462.5
6	92	92	32560	44000	30	23	390	31	0.14	94.2105	11440	35816
6	93	93	92400	120000	84	11	233	33	0.06	16254.2	27600	101640
6	94	94	30192	48000	28	20	410	34	0.08	6462.21	17808	33211.2
6	95	95	67932	108000	62	11	196	35	0.22	28722.2	40068	74725.2
21	96	96	39668	47000	36	21	247	31	0.22	6180	7332	43634.8
21	97	97	39660	47000	36	20	395	33	0.23	6188	7340	43626
21	98	98	37980	45000	35	20	395	33	0.12	5868	7020	41778
21	99	99	39668	47000	36	20	395	31	0.12	6180	7332	43634.8
22	100	100	93600	156000	85	11	231	32	0.01	51054.2	62400	102960
22	101	101	174000	290000	157	9	275	31	0.14	104654	116000	191400
23	102	102	12000	20000	11	26	161	34	0.21	6848	8000	13200
23	103	103	24000	40000	22	21	201	32	0.01	4654.21	16000	26400
24	104	104	34875	45000	32	11	201	33	0.13	8973	10125	38362.5
24	105	105	32550	42000	30	11	201	31	0.08	8298	9450	35805
24	106	106	35650	46000	33	11	201	34	0.1	9198	10350	39215
3	107	107	13049.5	15000	12	14	260	32	0.19	0	1950.52	14354.4
3	108	108	22707.2	29000	21	23	200	34	0.13	3028.4	6292.79	24977.9
3	109	109	23664	32000	22	20	170	34	0.14	1878.87	8336	26030.4
4	110	110	30100	35000	28	21	200	34	0.14	1635.61	4900	33110
11	111	111	10799.7	15000	10	19	290	33	0.19	935.889	4200.28	11879.7
3	112	112	22707.2	29000	21	23	200	31	0	3028.4	6292.79	24977.9
25	113	113	12480	16000	12	18	320	32	0.2	255.609	3520	13728
19	114	114	25662.1	30000	24	23	210	35	0.14	1073.48	4337.87	28228.3
20	115	115	21330	27000	20	18	152	31	0.1	2405.61	5670	23463
20	116	116	11060	14000	10	10	127	35	0.15	989.48	2940	12166
21	117	117	12658	15000	12	10	250	33	0.2	391.484	2342	13923.8
23	118	118	10500	15000	10	21	114	35	0.19	1235.64	4500.03	11550
24	119	119	9764.87	14000	9	17	127	31	0.25	970.735	4235.13	10741.4
25	120	120	13140	18000	12	17	106	33	0.27	707.609	4860	14454
21	121	121	12658	15000	12	12	250	31	0.31	0	2342	13923.8
21	122	122	12658	15000	12	18	153	35	0.31	0	2342	13923.8
24	123	123	9764.87	14000	9	22	103	31	0.29	1341.73	4235.13	10741.4
3	124	124	26100	30000	24	24	200	34	0.25	667.888	3899.95	28710.1
3	125	125	26100	30000	24	28	152	35	0.26	667.888	3899.95	28710.1
25	126	126	18249.9	25000	17	14	105	35	0.25	1314.01	6750.13	20074.9
20	127	127	11060	14000	10	10	103	31	0.31	597.996	2940	12166
21	128	128	12658	15000	12	12	250	32	0.29	0	2342	13923.8
24	129	129	9099.32	14000	9	20	103	32	0.25	1668.62	4900.68	10009.3
3	130	130	51991.2	72000	47	9	250	35	0.19	5488.53	20008.8	57190.3
3	131	131	27839.7	32000	26	6	185	33	0.15	2339.97	4160.31	30623.7
3	132	132	12179.7	14000	11	12	400	35	0.06	0	1820.34	13397.6
3	133	133	24360	35000	22	6	185	31	0.22	5213.96	10640	26796
3	134	134	22967.6	33000	21	6	185	32	0.21	4606.35	10032.4	25264.4
3	135	135	22337.2	39500	21	6	220	31	0.17	11736.7	17162.8	24571
26	136	136	23759.8	33000	22	7	182	31	0.24	3814.14	9240.18	26135.8
26	137	137	23759.8	33000	22	8	300	35	0.23	3814.14	9240.18	26135.8
26	138	138	23759.8	33000	22	6	196	33	0.19	3814.14	9240.18	26135.8
27	139	139	14922	30000	14	7	190	33	0.19	9651.93	15078	16414.2
4	140	140	36979.3	43000	34	6	205	31	0.2	594.62	6020.66	40677.3
4	141	141	17200	20000	16	12	340	35	0.17	979.661	2800	18920
26	142	142	23759.8	33000	22	7	182	34	0.2	3814.14	9240.18	26135.8
26	143	143	23759.8	33000	22	8	300	32	0.15	3814.14	9240.18	26135.8
26	144	144	23759.8	33000	22	7	187	33	0.25	3814.14	9240.18	26135.8
26	145	145	39599.7	55000	36	6	105	33	0.21	9974.26	15400.3	43559.7
28	146	146	19500	30000	18	8	250	31	0.15	5073.99	10500	21450
28	147	147	6500.45	10000	6	14	290	32	0.15	1679.21	3499.55	7150.5
13	148	148	24749.5	33000	23	6	105	31	0.21	2824.42	8250.46	27224.5
27	149	149	14922	30000	14	7	190	31	0.25	9651.93	15078	16414.2
17	150	150	21000	30000	19	7	185	32	0.23	3573.96	9000	23100
18	151	151	8883.5	12000	8	9	400	33	0.18	1296.16	3116.5	9771.85
19	152	152	24500	35000	23	6	185	31	0.21	5073.96	10500	26950
19	153	153	23099.6	33000	21	6	185	35	0.2	4474.39	9900.43	25409.5
19	154	154	24500	35000	23	6	185	35	0.23	5073.96	10500	26950
20	155	155	10270	13000	10	12	400	33	0.16	909.66	2730	11297
29	156	156	32760	42000	30	7	197	33	0.18	3814.01	9240.05	36035.9
29	157	157	35100.2	45000	32	7	197	32	0.22	4473.78	9899.82	38610.2
6	158	158	29260	38000	27	7	165	35	0.22	3313.96	8740	32186
6	159	159	10360	14000	10	13	400	32	0.22	1819.66	3640	11396
6	160	160	23680	32000	22	7	160	31	0.19	2893.96	8320	26048
6	161	161	44399	60000	40	5	220	34	0.16	10175	15601	48838.9
6	162	162	23680	32000	22	6	160	32	0.2	2893.96	8320	26048
21	163	163	21610.8	27000	20	4	196	32	0.21	3568.86	5389.2	23771.9
21	164	164	21610.8	27000	20	6	196	33	0.2	3568.86	5389.2	23771.9
24	165	165	17979.8	29000	17	6	109	31	0.18	5594.19	11020.2	19777.7
24	166	166	24024.7	31000	22	13	600	31	0.17	1549.27	6975.31	26427.2
3	167	167	28709.5	33000	26	8	166	35	0.25	31.5114	4290.49	31580.5
26	168	168	23759.8	33000	22	7	168	35	0.25	1761.39	9240.18	26135.8
26	169	169	7199.45	10000	7	13	161	33	0.24	0	2800.55	7919.4
26	170	170	12600.4	17500	12	16	250	31	0.17	640.621	4899.6	13860.4
26	171	171	23759.8	33000	22	7	168	32	0.18	1761.39	9240.18	26135.8
26	172	172	7199.45	10000	7	13	161	32	0.2	0	2800.55	7919.4
6	173	173	23249.7	30000	21	7	171	35	0.21	2491.32	6750.3	25574.7
24	174	174	14700	20000	14	24	200	31	0.31	0	5300	16170
3	175	175	20655	27000	19	6	230	31	0.09	1688.82	6345	22720.5
3	176	176	20655	27000	19	7	185	31	0.11	1688.82	6345	22720.5
3	177	177	6800	10000	7	29	188	34	0.18	1840	3200	7480
3	178	178	28538.8	39500	26	18	380	34	0.27	6305.07	10961.2	31392.6
3	179	179	25507.5	30000	23	12	250	34	0.14	3132.5	4492.5	28058.3
3	180	180	14025	16500	13	13	400	33	0.05	1115	2475	15427.5
8	181	181	22704	32000	21	10	178	33	0.06	4639.82	9296	24974.4
8	182	182	22704	32000	21	11	185	32	0.13	4639.82	9296	24974.4
8	183	183	6192	10000	6	24	200	34	0	2448	3808	6811.2
8	184	184	22704	32000	21	11	185	31	0.13	4639.82	9296	24974.4
8	185	185	6192	10000	6	24	200	34	0.09	2448	3808	6811.2
11	186	186	34000	40000	31	6	210	31	0	1343.82	6000	37400
11	187	187	19980	27000	18	8	178	32	0	2363.82	7020	21978
11	188	188	17020	23000	16	9	220	34	0.23	1323.82	5980	18722
11	189	189	23800	28000	22	9	178	34	0.26	2840	4200	26180
26	190	190	15000	20000	14	15	206	31	0.16	343.824	5000	16500
30	191	191	88800	120000	80	7	168	35	0.18	26543.8	31200	97680
30	192	192	168720	228000	152	9	168	34	0.25	25663.8	59280	185592
30	193	193	14800	20000	14	46	365	33	0.24	543.824	5200	16280
30	194	194	7400	10000	7	43	200	33	0.3	1240	2600	8140
30	195	195	33300	45000	30	11	133	33	0.12	7043.82	11700	36630
18	196	196	8640	12000	8	22	148	32	0.25	2000	3360	9504
19	197	197	21580	26000	20	16	180	33	0.01	3060	4420	23738
19	198	198	8084	10000	8	30	210	33	0.06	556	1916	8892.4
19	199	199	25380	30000	23	10	178	35	0.07	3260	4620	27918
19	200	200	6640	8000	6	15	188	34	0.22	0	1360	7304
20	201	201	20750	25000	19	5	300	34	0.05	2890	4250	22825
29	202	202	26650	32500	24	8	235	32	0.06	1193.82	5850	29315
29	203	203	27060	33000	25	8	235	35	0.08	1283.82	5940	29766
6	204	204	20790	27000	19	9	168	33	0.09	1553.82	6210	22869
6	205	205	21090	30000	19	10	178	32	0.21	4253.82	8910	23199
21	206	206	21941.4	26000	20	8	156	35	0.14	2698.6	4058.6	24135.5
23	207	207	20790	27000	19	8	173	35	0.1	1553.82	6210	22869
24	208	208	27900	36000	26	8	178	33	0.06	3443.82	8100	30690
24	209	209	19375	25000	18	9	178	34	0.13	968.824	5625	21312.5
8	210	210	7430.4	12000	7	25	200	33	0.18	121.48	4569.6	8173.44
8	211	211	7430.4	12000	7	25	200	32	0.16	121.48	4569.6	8173.44
8	212	212	25490.4	38000	23	10	99	32	0.34	8061.48	12509.6	28039.4
3	213	213	7956	13000	8	29	240	33	0.34	595.88	5044	8751.6
3	214	214	9103.5	14000	9	12	179	32	0.25	448.379	4896.5	10013.8
3	215	215	26010	40000	24	6	280	35	0.35	9541.88	13990	28611
3	216	216	7956	13000	8	29	240	31	0.25	595.88	5044	8751.6
3	217	217	8160	12000	8	29	189	32	0.2	1924.09	3840	8976
8	218	218	7430.4	12000	7	25	200	31	0.19	121.48	4569.6	8173.44
8	219	219	7430.4	12000	7	25	200	32	0.19	121.48	4569.6	8173.44
8	220	220	25490.4	38000	23	10	99	33	0.34	8061.48	12509.6	28039.4
11	221	221	30599.6	42500	28	9	179	32	0.31	7452.31	11900.4	33659.5
11	222	222	10799.7	15000	10	21	210	35	0.21	2284.37	4200.28	11879.7
11	223	223	24838.9	34500	23	8	220	33	0.18	5212.96	9661.08	27322.8
26	224	224	18750.2	25000	17	13	206	31	0.27	1801.7	6249.82	20625.2
26	225	225	18750.2	25000	17	16	206	35	0.32	1801.7	6249.82	20625.2
26	226	226	18750.2	25000	17	13	206	35	0.26	1801.7	6249.82	20625.2
31	227	227	56519.8	72000	51	11	146	33	0.35	11032.1	15480.2	62171.7
31	228	228	9419.78	12000	9	24	177	31	0.33	664.314	2580.22	10361.8
31	229	229	9419.78	12000	9	24	177	32	0.3	664.314	2580.22	10361.8
30	230	230	18499.5	25000	17	38	365	33	0.35	2052.4	6500.52	20349.4
30	231	231	111000	150000	100	6	170	33	0.25	16009.8	38999.9	122100
30	232	232	18499.5	25000	17	38	365	32	0.32	2052.4	6500.52	20349.4
18	233	233	18000.3	25000	17	31	330	34	0.28	2551.62	6999.74	19800.3
18	234	234	36000.5	50000	33	12	179	34	0.28	9551.36	13999.5	39600.6
18	235	235	10799.7	15000	10	23	174	32	0.32	2284.37	4200.28	11879.7
19	236	236	8084.09	10000	8	28	210	31	0.31	0	1915.91	8892.5
19	237	237	29609.9	35000	27	10	179	32	0.29	941.964	5390.08	32570.9
19	238	238	8084.09	10000	8	28	210	32	0.33	0	1915.91	8892.5
19	239	239	34860	42000	32	11	182	33	0.16	2691.88	7140	38346
19	240	240	10375	12500	10	12	189	33	0.21	209.094	2125	11412.5
19	241	241	8084.09	10000	8	39	370	31	0.33	0	1915.91	8892.5
19	242	242	8084.09	10000	8	28	210	32	0.3	0	1915.91	8892.5
19	243	243	10509.3	13000	10	28	210	35	0.34	574.772	2490.68	11560.3
21	244	244	11814.3	14000	11	12	179	31	0.22	269.824	2185.73	12995.7
21	245	245	16008	20000	15	11	400	35	0.2	2076.09	3992	17608.8
21	246	246	35443.9	42000	32	10	157	34	0.19	2108.01	6556.13	38988.3
24	247	247	31774.6	41000	29	9	179	33	0.2	4777.29	9225.41	34952
24	248	248	18000	25000	17	12	200	33	0.23	2551.88	7000	19800
4	249	249	15480	18000	14	14	340	32	0.14	0	2520	17028
24	250	250	20925	27000	19	7	205	33	0.16	888.75	6075	23017.5
8	251	251	6192	10000	6	17	200	35	0.1	1183	3808	6811.2
3	252	252	128880	144000	116	5	130	33	0.18	4560.62	15120	141768
3	253	253	21675	30000	20	23	600	33	0.33	4013.12	8325	23842.5
3	254	254	18684	24000	17	6	230	32	0	1004.12	5316	20552.4
3	255	255	18684	24000	17	5	198	33	0.07	1004.12	5316	20552.4
3	256	256	22375	25000	21	10	135	34	0.24	0	2625	24612.5
3	257	257	6800	10000	7	20	190	34	0.04	575	3200	7480
4	258	258	23220	27000	21	14	300	32	0.14	1155	3780	25542
8	259	259	6192	10000	6	17	200	32	0.11	1183	3808	6811.2
8	260	260	22704	32000	21	9	198	35	0.15	4984.12	9296	24974.4
8	261	261	22704	32000	21	9	180	31	0.15	4984.12	9296	24974.4
8	262	262	22704	32000	21	9	198	35	0.24	4984.12	9296	24974.4
11	263	263	23800	28000	22	7	180	35	0.32	1575	4200	26180
11	264	264	26640	36000	24	10	300	34	0.17	5048.12	9360	29304
11	265	265	33575	39500	31	4	210	31	0.11	1613.12	5925	36932.5
11	266	266	19980	27000	18	7	180	32	0	2708.12	7020	21978
11	267	267	13690	18500	13	12	185	32	0.19	498.119	4810	15059
26	268	268	15000	20000	14	11	206	34	0.02	688.119	5000	16500
30	269	269	33300	45000	30	9	135	31	0.14	7388.12	11700	36630
19	270	270	25380	30000	23	9	180	34	0.04	308.119	4620	27918
19	271	271	20750	25000	19	10	183	31	0.05	1625	4250	22825
24	272	272	27900	36000	26	6	180	34	0.02	3788.12	8100	30690
29	273	273	27060	33000	25	6	235	33	0.16	1628.12	5940	29766
29	274	274	27060	33000	25	6	180	34	0.2	1628.12	5940	29766
29	275	275	24190	29500	22	6	235	34	0.04	998.119	5310	26609
29	276	276	27060	33000	25	6	180	35	0.19	1628.12	5940	29766
6	277	277	19250	25000	18	5	198	35	0.01	1438.12	5750	21175
6	278	278	12580	17000	12	13	410	32	0.03	108.119	4420	13838
6	279	279	21090	30000	19	9	180	34	0.15	4598.12	8910	23199
21	280	280	21097.5	25000	19	6	158	31	0.1	1277.5	3902.5	23207.3
21	281	281	21944	26000	20	5	135	31	0.12	1431	4056	24138.4
21	282	282	15999.7	20000	15	11	400	34	0.14	1375.28	4000.28	17599.7
21	283	283	15190.2	18000	14	13	198	33	0.08	184.8	2809.8	16709.2
21	284	284	15190.2	18000	14	10	400	33	0	184.8	2809.8	16709.2
21	285	285	21941.4	26000	20	6	158	35	0.13	1433.6	4058.6	24135.5
23	286	286	20790	27000	19	6	175	34	0.09	1898.12	6210	22869
24	287	287	27900	36000	26	6	180	34	0.15	3788.12	8100	30690
24	288	288	19375	25000	18	7	180	35	0.03	1313.12	5625	21312.5
3	289	289	45517.1	63000	41	7	300	35	0.27	6224.23	17482.9	50068.8
3	290	290	51000	60000	46	6	400	33	0.14	5880.18	8999.99	56100
3	291	291	87120.4	99000	79	2	400	31	0.05	620.893	11879.6	95832.5
3	292	292	68639.5	78000	62	1	122	32	0.02	6240.71	9360.52	75503.4
3	293	293	59399.6	75000	54	4	350	35	0.03	4341.77	15600.4	65339.5
3	294	294	22880.2	26000	21	12	122	31	0	0	3119.81	25168.2
3	295	295	22880.2	26000	21	2	238	33	0.02	0	3119.81	25168.2
3	296	296	78540	105000	71	7	250	31	0.09	15201.3	26460	86394
3	297	297	74342.4	88000	67	5	250	35	0.25	2398.96	13657.6	81776.6
3	298	298	42239.7	48000	39	6	350	34	0.24	2640.51	5760.32	46463.6
4	299	299	32680.4	38000	30	6	330	33	0.04	2199.81	5319.62	35948.4
11	300	300	93500.2	110000	85	3	380	33	0.12	5241.12	16499.8	102850
11	301	301	26999.3	37500	25	5	242	31	0.06	7380.89	10500.7	29699.2
11	302	302	53999.7	75000	49	4	320	34	0	9741.63	21000.3	59399.7
32	303	303	74999.6	100000	68	6	310	31	0.18	13741.7	25000.4	82499.6
32	304	304	51749.9	69000	47	8	184	31	0.19	5991.39	17250.1	56924.9
28	305	305	57200.3	88000	52	4	229	33	0.07	19541	30799.7	62920.4
33	306	306	35100	54000	32	3	199	31	0.06	7641.32	18900	38610
33	307	307	48750	75000	44	6	187	35	0.01	14991.3	26250	53625
17	308	308	73499.8	105000	67	2	238	35	0.07	20241.5	31500.2	80849.8
17	309	309	87499.8	125000	79	2	238	34	0	26241.6	37500.2	96249.7
17	310	310	90999.7	130000	82	2	238	31	0.01	27741.6	39000.3	100100
17	311	311	26600	38000	24	6	350	34	0.22	141.324	11400	29260
18	312	312	43200	60000	39	4	300	33	0.12	5541.35	16800	47520
18	313	313	21600.5	30000	20	5	222	35	0.01	5279.66	8399.47	23760.6
19	314	314	62900	85000	57	4	237	34	0.03	10841.3	22100	69190
19	315	315	58830	79500	53	3	270	35	0.02	9411.32	20670	64713
19	316	316	36630	49500	33	5	232	33	0.1	1611.32	12870	40293
19	317	317	25900	35000	24	5	242	33	0.18	5980.19	9100	28490
19	318	318	68620	94000	62	4	270	35	0.08	14121.3	25380	75482
19	319	319	76220	103000	69	5	227	31	0.06	15521.3	26780	83842
19	320	320	92500	125000	84	5	227	31	0.13	21241.3	32500	101750
20	321	321	26070	33000	24	5	370	31	0.16	3810.19	6930	28677
3	322	322	45517.1	63000	41	7	300	32	0.26	6224.23	17482.9	50068.8
23	323	323	84000	120000	76	4	250	35	0.01	24741.3	36000	92400
29	324	324	37050.2	47500	34	1	122	35	0.08	7330	10449.8	40755.2
29	325	325	78000.4	100000	71	4	290	31	0.06	10740.9	21999.6	85800.4
29	326	326	50700.3	65000	46	4	305	32	0.17	3041.06	14299.7	55770.3
6	327	327	66261.6	95000	60	4	227	33	0.01	17479.7	28738.4	72887.8
6	328	328	63140	82000	57	4	227	33	0.15	7601.32	18860	69454
6	329	329	65874.1	85000	60	5	250	34	0.32	7867.17	19125.9	72461.6
6	330	330	85100	115000	77	4	229	34	0.15	18641.3	29900	93610
6	331	331	36999	50000	34	6	300	32	0.23	1742.36	13001	40698.9
21	332	332	71731.5	85000	65	4	232	33	0.04	2009.82	13268.5	78904.7
23	333	333	59499.8	85000	54	4	237	31	0.07	14241.5	25500.2	65449.8
23	334	334	11999.8	20000	11	8	300	35	0.15	4880.38	8000.19	13199.8
23	335	335	59500	85000	54	4	237	31	0.02	14241.3	25500	65450
23	336	336	59399.6	99000	54	3	250	31	0.1	28341.8	39600.4	65339.5
23	337	337	84175.2	129500	76	3	135	32	0.15	12963.6	45324.8	92592.8
23	338	338	84000	120000	76	4	250	31	0.08	24741.3	36000	92400
24	339	339	61999.2	80000	56	3	400	33	0.13	6742.12	18000.8	68199.1
24	340	340	25574.7	33000	24	1	197	32	0.1	4305.52	7425.33	28132.1
24	341	341	40299.5	52000	37	5	260	35	0.05	441.843	11700.5	44329.4
3	342	342	41650	49000	38	12	400	35	0.29	129.554	7350.01	45815
3	343	343	34000.4	40000	31	14	117	31	0.25	2699.67	5999.63	37400.4
3	344	344	34000.4	40000	31	6	214	34	0.22	2699.67	5999.63	37400.4
3	345	345	18700	22000	17	27	400	32	0.18	0	3299.96	20570
32	346	346	43499.7	58000	40	15	196	33	0.24	7279.82	14500.3	47849.7
18	347	347	36000.5	50000	33	9	250	33	0.2	6779.02	13999.5	39600.6
20	348	348	15800	20000	15	13	295	35	0.25	900.04	4200	17380
6	349	349	34779.7	47000	32	3	325	33	0.27	4999.82	12220.3	38257.7
6	350	350	36424.5	47000	33	7	380	35	0.29	3355.01	10575.5	40067
23	351	351	22500	50000	21	7	176	32	0.21	8179.52	27500	24750
24	352	352	25690.9	39000	24	8	121	34	0.17	6088.63	13309.1	28260
24	353	353	50762.4	65500	46	5	260	34	0.11	7517.15	14737.6	55838.6
11	354	354	61199.1	85000	56	7	290	33	0.24	2579.38	23800.9	67319.1
32	355	355	62624.9	83500	57	8	162	34	0.09	5928.92	20875.1	68887.3
32	356	356	33749.7	45000	31	8	155	34	0	0	11250.3	37124.6
3	357	357	57120.4	84000	52	5	450	31	0.17	17895.1	26879.6	62832.4
3	358	358	54399.7	80000	49	5	450	31	0.02	16615.7	25600.3	59839.7
3	359	359	51000	60000	46	5	170	35	0.1	15.4143	8999.99	56100
3	360	360	42239.7	48000	39	7	180	31	0.15	4647.32	5760.32	46463.6
3	361	361	78760.1	89500	71	2	400	31	0.05	1755.29	10739.9	86636.1
21	362	362	71731.5	85000	65	3	230	33	0.23	4283.92	13268.5	78904.7
4	363	363	32680.4	38000	30	6	330	35	0.05	4206.62	5319.62	35948.4
11	364	364	80750.5	95000	73	5	260	34	0.05	5264.95	14249.5	88825.5
33	365	365	46800	72000	43	6	185	31	0.06	16215.4	25200	51480
17	366	366	76999.8	110000	70	1	228	32	0.04	24015.6	33000.2	84699.8
18	367	367	20159.5	28000	19	4	220	33	0.13	6727.45	7840.45	22175.5
19	368	368	58830	79500	53	3	270	35	0.15	11685.4	20670	64713
19	369	369	25900	35000	24	4	230	31	0.04	115.424	9100	28490
19	370	370	62900	85000	57	3	235	35	0.06	13115.4	22100	69190
20	371	371	35550	45000	32	1	120	34	0.23	465.424	9450	39105
20	372	372	22910	29000	21	6	370	32	0.2	4977	6090	25201
20	373	373	4187	5300	4	19	191	31	0.19	0	1113	4605.7
20	374	374	13430	17000	13	4	250	33	0.25	2457	3570	14773
20	375	375	39500	50000	36	3	270	33	0.05	1515.42	10500	43450
29	376	376	50700.3	65000	46	3	305	31	0.04	5315.16	14299.7	55770.3
29	377	377	66300.3	85000	60	3	305	33	0.12	9715.08	18699.7	72930.4
6	378	378	50374.3	65000	46	3	165	32	0.18	5641.07	14625.7	55411.8
6	379	379	85100	115000	77	3	228	32	0.12	20915.4	29900	93610
6	380	380	55799.3	80000	51	3	225	33	0.1	15216.1	24200.7	61379.2
6	381	381	60681.7	87000	55	3	225	32	0.13	17333.7	26318.3	66749.9
21	382	382	71635.8	89500	65	3	230	32	0.14	8879.62	17864.2	78799.4
21	383	383	68034	85000	62	3	228	34	0.25	7981.42	16966	74837.4
21	384	384	71731.5	85000	65	3	230	32	0.23	4283.92	13268.5	78904.7
23	385	385	59399.6	99000	54	3	250	35	0.02	11372.1	39600.4	65339.5
23	386	386	59499.8	85000	54	3	235	35	0	16515.6	25500.2	65449.8
23	387	387	17500	25000	16	7	300	34	0.04	6387	7500	19250
23	388	388	59500	85000	54	3	235	32	0.12	16515.4	25500	65450
23	389	389	84000	120000	76	3	250	33	0.07	27015.4	36000	92400
24	390	390	40299.5	52000	37	4	260	31	0.02	2715.94	11700.5	44329.4
24	391	391	61999.2	80000	56	3	400	35	0.09	9016.22	18000.8	68199.1
24	392	392	25574.7	33000	24	1	195	35	0.05	6312.33	7425.33	28132.1
34	393	393	38250	45000	35	30	262	35	0	4182.72	6750	42075
34	394	394	19550	23000	18	60	267	32	0.09	882.718	3450	21505
4	395	395	38700	45000	35	30	295	33	0.08	3732.72	6300	42570
35	396	396	19090.3	23000	18	60	265	31	0.1	1342.46	3909.74	20999.3
3	397	397	27999.9	35000	26	13	260	33	0.07	4432.8	7000.08	30799.9
3	398	398	14400	18000	13	40	300	32	0.11	1032.73	3600.01	15840
4	399	399	38700	45000	35	30	295	31	0.01	3732.72	6300	42570
4	400	400	38700	45000	35	30	295	31	0.1	3732.72	6300	42570
4	401	401	19780	23000	18	58	209	33	0.13	652.718	3220	21758
25	402	402	67999.6	80000	62	23	242	31	0.02	3761.05	12000.4	74799.6
25	403	403	10092.3	11600	10	77	204	33	0.05	851.366	1507.69	11101.5
25	404	404	27199.9	32000	25	29	209	33	0.04	2232.86	4800.14	29919.8
25	405	405	14025	16500	13	58	209	34	0.06	1818.65	2474.97	15427.5
19	406	406	2943.68	3600	3	85	290	34	0.01	0	656.324	3238.04
19	407	407	23716.4	29000	22	29	204	34	0.15	2716.3	5283.58	26088.1
19	408	408	7359.7	9000	7	59	400	31	0.03	983.974	1640.3	8095.67
19	409	409	12266.5	15000	12	58	204	31	0.04	166.207	2733.49	13493.2
20	410	410	5925	7500	6	62	244	32	0.06	918.676	1575	6517.5
21	411	411	32712.4	40000	30	76	350	33	0.03	4720.31	7287.6	35983.6
21	412	412	29536.7	35000	27	59	194	34	0.12	2895.98	5463.27	32490.4
21	413	413	8016.45	9500	8	77	202	33	0.13	827.227	1483.55	8818.09
21	414	414	15190.2	18000	14	76	250	35	0.02	242.489	2809.77	16709.3
21	415	415	32712.4	40000	30	76	350	34	0.11	4720.31	7287.6	35983.6
21	416	416	16355.7	20000	15	85	350	35	0.05	1077.03	3644.31	17991.3
36	417	417	25499.5	34000	23	31	337	33	0.04	2016.8	8500.54	28049.4
36	418	418	9750.05	13000	9	48	275	32	0.1	191.328	3249.95	10725.1
36	419	419	4949.69	6600	5	69	270	31	0.06	0	1650.31	5444.66
3	420	420	19140	22000	18	25	86	34	0.15	0	2860	21054
37	421	421	41999.9	70000	38	8	98	34	0.02	8742.58	28000.1	46199.9
18	422	422	18000.3	25000	17	29	300	33	0	312.257	6999.74	19800.3
20	423	423	15800	20000	15	26	360	31	0.09	1340	4200	17380

## Sheet: a(i,j)
Row Labels	1	2	3	4	5	6	7	8	9	10	11	12	13	14	15	16	17	18	19	20	21	22	23	24	25	26	27	28	29	30	31	32	33	34	35	36	37
1	1
2		1
3		1
4			1
5				1
6				1
7				1
8					1
9					1
10						1
11							1
12							1
13							1
14							1
15							1
16							1
17	1
18	1
19	1
20	1
21			1
22			1
23			1
24			1
25			1
26			1
27			1
28			1
29			1
30			1
31			1
32			1
33			1
34			1
35				1
36				1
37				1
38				1
39				1
40				1
41								1
42								1
43								1
44								1
45									1
46										1
47								1
48											1
49												1
50												1
51													1
52														1
53														1
54															1
55															1
56																1
57																1
58																	1
59																	1
60																	1
61																	1
62																	1
63																	1
64																	1
65																	1
66																	1
67																	1
68																	1
69																	1
70																	1
71																	1
72																		1
73																			1
74																			1
75																			1
76																			1
77																				1
78																				1
79																				1
80																				1
81																				1
82																				1
83																				1
84																				1
85						1
86						1
87						1
88						1
89						1
90						1
91						1
92						1
93						1
94						1
95						1
96																					1
97																					1
98																					1
99																					1
100																						1
101																						1
102																							1
103																							1
104																								1
105																								1
106																								1
107			1
108			1
109			1
110				1
111											1
112			1
113																									1
114																			1
115																				1
116																				1
117																					1
118																							1
119																								1
120																									1
121																					1
122																					1
123																								1
124			1
125			1
126																									1
127																				1
128																					1
129																								1
130			1
131			1
132			1
133			1
134			1
135			1
136																										1
137																										1
138																										1
139																											1
140				1
141				1
142																										1
143																										1
144																										1
145																										1
146																												1
147																												1
148													1
149																											1
150																	1
151																		1
152																			1
153																			1
154																			1
155																				1
156																													1
157																													1
158						1
159						1
160						1
161						1
162						1
163																					1
164																					1
165																								1
166																								1
167			1
168																										1
169																										1
170																										1
171																										1
172																										1
173						1
174																								1
175			1
176			1
177			1
178			1
179			1
180			1
181								1
182								1
183								1
184								1
185								1
186											1
187											1
188											1
189											1
190																										1
191																														1
192																														1
193																														1
194																														1
195																														1
196																		1
197																			1
198																			1
199																			1
200																			1
201																				1
202																													1
203																													1
204						1
205						1
206																					1
207																							1
208																								1
209																								1
210								1
211								1
212								1
213			1
214			1
215			1
216			1
217			1
218								1
219								1
220								1
221											1
222											1
223											1
224																										1
225																										1
226																										1
227																															1
228																															1
229																															1
230																														1
231																														1
232																														1
233																		1
234																		1
235																		1
236																			1
237																			1
238																			1
239																			1
240																			1
241																			1
242																			1
243																			1
244																					1
245																					1
246																					1
247																								1
248																								1
249				1
250																								1
251								1
252			1
253			1
254			1
255			1
256			1
257			1
258				1
259								1
260								1
261								1
262								1
263											1
264											1
265											1
266											1
267											1
268																										1
269																														1
270																			1
271																			1
272																								1
273																													1
274																													1
275																													1
276																													1
277						1
278						1
279						1
280																					1
281																					1
282																					1
283																					1
284																					1
285																					1
286																							1
287																								1
288																								1
289			1
290			1
291			1
292			1
293			1
294			1
295			1
296			1
297			1
298			1
299				1
300											1
301											1
302											1
303																																1
304																																1
305																												1
306																																	1
307																																	1
308																	1
309																	1
310																	1
311																	1
312																		1
313																		1
314																			1
315																			1
316																			1
317																			1
318																			1
319																			1
320																			1
321																				1
322			1
323																							1
324																													1
325																													1
326																													1
327						1
328						1
329						1
330						1
331						1
332																					1
333																							1
334																							1
335																							1
336																							1
337																							1
338																							1
339																								1
340																								1
341																								1
342			1
343			1
344			1
345			1
346																																1
347																		1
348																				1
349						1
350						1
351																							1
352																								1
353																								1
354											1
355																																1
356																																1
357			1
358			1
359			1
360			1
361			1
362																					1
363				1
364											1
365																																	1
366																	1
367																		1
368																			1
369																			1
370																			1
371																				1
372																				1
373																				1
374																				1
375																				1
376																													1
377																													1
378						1
379						1
380						1
381						1
382																					1
383																					1
384																					1
385																							1
386																							1
387																							1
388																							1
389																							1
390																								1
391																								1
392																								1
393																																		1
394																																		1
395				1
396																																			1
397			1
398			1
399				1
400				1
401				1
402																									1
403																									1
404																									1
405																									1
406																			1
407																			1
408																			1
409																			1
410																				1
411																					1
412																					1
413																					1
414																					1
415																					1
416																					1
417																																				1
418																																				1
419																																				1
420			1
421																																					1
422																		1
423																				1

## Sheet: dnorm(i,t)
dnorm(I,t)	t
i	1	2	3	4	5	6	7	8	9	10	11	12	13	14	15	16	17	18	19	20	21	22	23	24	25	26	27	28	29	30
1	1	0	0	0	0	0	0	1	0	0	1	1	1	0	0	0	0	0	0	1	0	0	0	0	1	0	0	1	1	0
2	0	1	0	1	1	1	0	0	0	0	0	0	1	0	0	0	0	0	0	0	1	0	0	0	0	0	0	0	1	1
3	1	0	2	2	1	1	1	1	2	0	2	2	1	2	1	0	1	2	1	1	1	0	1	0	2	1	1	1	2	2
4	1	2	1	0	0	0	1	1	1	1	1	1	2	2	0	1	0	1	1	2	0	1	1	0	1	1	2	1	0	2
5	1	2	1	1	2	0	2	2	2	2	0	1	1	2	2	2	2	2	2	1	0	0	1	1	1	2	0	1	2	0
6	1	1	0	1	1	1	0	1	0	1	1	0	1	0	1	1	1	0	1	0	1	0	0	0	1	1	1	1	0	0
7	0	0	0	0	0	0	0	0	0	1	0	0	0	0	0	1	0	0	0	0	0	0	0	0	0	0	0	0	0	1
8	0	0	0	0	0	1	1	0	0	0	0	1	0	0	0	0	0	0	0	0	1	0	0	0	1	1	1	0	0	0
9	4	1	0	1	0	0	0	0	0	0	0	1	0	1	1	1	0	1	0	0	1	1	0	0	0	0	0	1	0	1
10	1	2	1	2	1	1	1	0	2	0	0	0	2	1	1	1	0	0	0	1	1	2	1	1	2	2	2	0	1	2
11	0	1	0	0	1	1	0	0	0	0	1	0	0	0	0	0	0	0	0	0	0	0	0	1	1	0	1	0	1	0
12	1	0	0	0	0	0	0	0	0	0	0	0	0	0	0	0	0	0	0	0	0	0	0	1	1	0	1	0	0	1
13	1	2	1	3	2	2	2	2	1	2	2	2	1	3	2	1	3	2	1	1	1	1	2	1	2	1	1	2	1	2
14	1	1	0	0	1	0	1	1	0	0	0	0	0	0	0	1	1	1	1	1	0	1	0	1	1	0	1	1	1	1
15	0	0	0	0	0	0	0	0	0	0	0	0	0	0	0	1	1	0	0	1	0	0	0	0	0	1	0	0	0	0
15	1	3	2	1	1	2	2	3	3	1	1	2	2	2	1	1	3	1	2	2	3	3	1	1	3	1	1	1	2	3
1	1	2	2	1	0	2	1	1	1	1	2	1	0	1	0	1	0	2	2	1	0	1	1	2	0	1	2	1	1	1
18	1	1	2	2	2	0	1	1	0	0	0	2	1	0	1	0	1	0	1	1	1	2	1	2	0	1	1	1	1	0
19	2	3	1	4	2	1	2	4	2	3	2	2	2	3	3	2	2	3	1	1	2	4	4	4	2	3	2	2	2	3
20	2	4	3	2	5	5	4	3	3	2	5	1	4	2	3	5	1	2	5	2	2	5	5	2	5	4	5	2	2	3
21	1	0	1	1	1	1	1	1	0	1	1	2	1	1	1	2	0	1	2	2	0	1	1	1	1	0	1	2	2	1
22	1	0	0	0	0	0	0	0	1	0	0	0	0	0	0	0	0	0	0	1	0	1	0	0	0	0	0	1	0	0
23	0	0	0	0	0	0	0	0	0	0	0	0	0	0	0	0	0	0	0	0	0	0	0	0	0	0	0	0	0	0
24	0	1	0	0	0	0	1	1	0	0	0	0	0	0	0	0	1	0	0	1	0	0	0	0	0	0	1	0	0	0
24	0	2	3	2	3	2	2	2	2	1	1	1	1	1	2	1	2	1	1	1	1	2	1	1	2	3	1	1	2	2
26	2	3	2	3	3	1	3	1	1	4	1	2	2	3	1	2	2	1	1	1	4	3	4	4	4	2	3	3	4	3
27	2	4	3	4	1	4	3	3	3	3	4	2	3	2	2	2	2	1	2	2	2	1	2	2	4	4	2	1	1	2
28	0	0	0	1	0	0	0	0	0	0	0	0	0	0	0	0	0	1	0	0	0	0	0	1	0	0	0	0	0	0
29	4	6	6	2	6	5	5	2	6	2	1	5	5	4	4	4	5	5	2	4	6	5	6	5	5	6	5	2	1	1
30	8	9	11	7	11	4	9	9	4	9	7	4	2	2	7	7	2	9	4	4	4	9	9	9	9	9	2	9	4	2
31	1	0	1	0	1	0	1	0	1	0	1	0	1	1	1	0	0	0	0	0	0	1	1	0	0	0	0	0	0	0
32	2	14	14	8	14	3	8	11	8	3	5	11	8	8	5	14	3	8	5	14	8	14	3	11	3	3	8	5	14	5
33	0	1	0	0	0	0	0	0	0	1	0	0	0	0	0	0	0	0	0	0	0	0	0	0	0	0	1	0	0	0
34	0	0	0	0	0	0	0	0	1	0	0	0	0	1	0	0	0	0	0	0	1	0	0	0	0	0	0	0	0	0
35	0	0	0	0	0	0	0	0	1	0	1	0	0	1	0	0	0	0	1	0	0	0	0	0	0	0	1	0	0	0
36	21	26	5	15	20	10	15	5	26	5	15	10	20	26	10	5	10	10	10	20	15	15	26	26	26	10	5	20	15	15
37	3	1	4	6	1	4	6	6	6	1	3	7	6	1	7	7	4	3	4	7	6	3	4	7	6	3	4	3	6	6
38	7	10	10	8	4	2	6	6	10	2	4	6	10	2	10	8	6	6	2	6	8	10	8	8	4	4	6	6	10	4
39	0	1	0	1	0	1	1	0	0	0	0	0	0	0	0	0	0	1	0	0	0	0	0	0	0	0	0	1	0	0
40	0	1	0	1	1	1	1	1	1	0	1	1	1	1	0	1	1	1	1	0	1	0	1	1	0	1	0	0	1	0
41	1	1	1	1	0	0	1	1	1	1	1	1	1	0	1	1	1	1	1	0	1	1	0	1	1	0	0	0	0	1
42	1	1	0	0	0	0	0	0	0	0	0	0	0	1	0	1	0	0	0	0	0	0	0	1	0	0	1	1	0	0
43	3	7	3	3	5	5	4	1	7	1	3	7	7	3	1	1	5	7	7	1	1	5	7	7	5	1	1	3	4	5
44	1	1	1	1	1	0	0	0	1	1	0	1	1	0	1	1	0	1	1	1	1	1	1	1	1	1	0	1	1	0
45	1	0	1	1	1	1	2	1	1	2	1	1	1	1	0	1	1	0	2	1	0	2	0	1	2	1	1	0	1	1
46	0	0	0	0	0	0	0	0	0	0	0	0	0	0	0	0	1	0	0	0	0	0	0	0	0	0	0	0	0	1
44	1	0	0	0	0	0	0	1	0	0	0	0	0	0	0	0	0	0	0	1	0	1	0	0	0	0	0	1	1	0
48	1	0	1	0	0	1	0	0	0	0	1	0	0	0	1	0	0	0	0	1	0	1	0	0	0	0	1	0	0	0
49	0	0	0	0	0	1	0	0	0	0	0	1	0	1	0	0	1	1	0	0	0	0	0	0	0	0	0	0	0	0
50	0	1	0	0	0	1	0	0	0	0	1	0	1	0	0	1	0	0	0	0	0	0	1	0	0	1	0	0	1	0
51	0	0	1	0	1	1	1	0	0	0	0	1	0	1	0	0	0	0	0	0	0	0	0	0	0	0	1	0	0	0
52	4	2	1	0	1	1	2	1	0	2	1	0	1	1	2	1	1	0	1	2	0	1	1	1	2	0	1	1	1	2
53	0	0	0	0	0	0	1	1	1	1	1	0	0	1	0	1	1	0	1	1	0	1	1	1	0	0	1	0	1	1
54	1	2	3	1	4	3	2	3	1	1	2	4	4	1	2	1	1	3	1	4	4	2	4	1	2	3	1	2	3	4
55	1	3	1	1	2	1	3	4	1	1	3	4	2	4	3	3	4	4	3	1	1	1	4	1	1	4	4	1	1	2
56	0	0	0	1	0	0	0	0	0	0	0	0	1	0	0	0	1	0	0	0	1	0	0	0	0	0	1	1	0	0
57	0	0	0	1	0	0	0	1	0	0	0	0	0	0	0	0	1	0	0	0	0	0	0	1	0	0	0	0	0	0
58	0	1	0	0	1	0	0	0	0	0	0	0	0	0	0	0	0	0	0	1	0	0	0	0	0	0	0	0	0	0
59	1	0	0	0	0	0	0	0	0	0	0	0	0	1	1	0	0	0	0	0	0	0	0	0	0	0	1	1	0	0
60	0	0	0	0	0	1	0	0	0	0	0	0	0	0	0	0	0	0	0	0	0	0	1	0	1	0	0	0	1	1
61	2	0	0	0	0	0	0	1	0	0	0	0	0	0	0	0	0	0	0	0	0	0	0	0	0	0	1	0	0	0
62	1	0	0	0	0	0	0	1	0	0	0	0	0	0	0	1	0	0	0	0	0	0	0	0	0	0	0	0	1	1
63	0	0	1	0	1	0	1	0	1	0	1	1	0	0	0	0	0	0	0	0	0	0	0	0	0	0	0	0	0	1
64	3	0	0	0	1	0	0	0	0	0	1	0	0	0	0	0	0	0	0	0	0	0	0	0	0	1	0	0	0	0
65	6	3	8	5	3	6	6	2	5	2	3	6	8	3	5	2	2	5	5	3	5	5	3	5	6	8	6	8	5	2
66	1	4	5	3	3	1	1	1	1	2	2	4	5	1	5	4	1	2	3	2	5	2	4	4	2	3	5	2	3	5
67	4	1	6	4	4	2	2	4	3	4	4	3	3	1	1	1	3	1	2	1	2	2	2	6	6	3	3	3	3	2
68	1	1	3	2	1	1	1	1	1	1	1	1	3	1	2	3	1	2	2	2	1	2	2	1	1	1	3	1	3	1
69	0	0	0	0	1	0	0	1	0	1	0	0	0	0	0	0	0	1	0	0	1	0	0	1	1	1	0	0	0	0
70	0	0	0	0	0	0	0	0	1	0	0	0	0	0	1	1	0	0	0	0	0	0	0	0	0	1	0	0	0	0
71	0	0	1	0	0	0	0	1	0	1	0	0	0	0	0	0	0	0	1	0	1	0	0	0	1	0	1	0	0	0
72	0	0	0	0	0	0	0	0	0	1	0	1	0	0	1	0	0	0	0	0	0	0	0	0	0	0	0	0	1	0
73	1	0	0	1	0	0	1	0	1	1	0	0	0	1	0	0	0	0	0	0	0	0	0	0	0	1	1	1	0	0
74	4	5	1	7	3	4	7	3	5	5	4	3	5	5	7	7	5	1	3	3	5	1	3	1	3	1	3	7	7	3
75	2	5	5	3	2	6	6	3	3	6	8	5	5	8	8	3	6	8	2	5	8	8	2	3	3	5	2	6	2	2
76	1	0	1	1	1	0	1	0	1	0	1	0	1	1	1	1	1	1	1	1	0	1	0	0	0	0	0	0	0	1
77	1	1	0	1	1	0	1	1	1	1	0	1	0	1	1	1	1	1	1	0	1	0	1	0	1	0	0	0	0	0
78	2	2	3	1	3	1	2	2	3	3	2	1	1	1	2	2	1	3	1	3	2	1	1	2	2	3	2	2	1	3
79	0	0	0	0	0	0	0	0	0	0	0	0	0	0	0	0	0	0	0	0	0	0	0	0	0	0	0	0	0	0
80	1	0	0	1	1	0	0	1	2	0	0	1	1	1	0	2	1	1	0	0	1	0	0	0	2	1	1	1	1	0
81	1	3	1	1	2	3	2	2	2	2	3	3	1	3	2	2	3	3	1	2	2	1	1	2	2	1	2	3	1	2
82	2	1	1	2	1	2	3	3	2	4	3	1	4	1	4	4	3	1	3	1	1	3	1	3	3	4	4	3	2	2
83	2	0	0	0	0	0	0	0	0	0	0	1	0	1	1	0	0	0	0	0	0	0	0	0	0	0	0	0	1	0
84	2	0	1	1	1	0	1	0	1	1	0	1	0	1	0	1	1	0	0	0	0	0	1	0	1	0	0	1	1	1
85	0	1	0	0	0	0	0	1	0	0	0	0	0	0	0	0	0	0	1	1	0	0	0	0	1	0	0	0	0	0
86	0	1	0	0	0	1	0	0	0	0	0	0	0	1	0	0	0	0	0	0	0	0	0	0	0	1	1	0	0	0
87	1	0	1	1	1	1	0	1	1	1	0	1	1	1	1	0	1	1	1	1	1	0	1	0	1	0	1	1	1	1
88	2	1	0	0	0	0	0	0	1	0	0	0	0	0	0	0	0	1	0	0	0	0	0	0	1	0	0	0	0	1
89	4	6	1	1	3	1	3	1	4	1	3	2	3	6	2	6	1	1	6	3	3	1	3	4	4	3	1	6	1	4
90	11	15	3	6	6	3	12	3	9	15	15	6	9	6	6	3	15	12	9	12	12	3	15	3	3	15	15	3	6	15
91	1	2	2	1	1	2	2	1	2	2	3	2	1	2	2	2	3	2	2	1	2	3	2	3	2	2	3	1	1	2
92	7	6	2	2	6	10	8	6	10	4	10	2	10	6	2	10	8	8	4	10	6	10	10	6	2	10	6	8	6	6
93	0	0	0	0	0	0	0	0	1	0	0	0	0	0	0	0	0	0	1	0	1	0	0	0	0	0	0	1	0	0
94	1	1	1	1	1	1	0	0	0	1	0	1	0	1	1	1	1	1	0	0	1	1	1	0	1	1	1	0	0	1
95	0	0	0	0	0	0	0	0	0	0	0	0	1	0	0	1	0	0	1	0	0	0	0	1	0	0	0	0	0	0
96	1	0	1	0	1	1	0	0	0	1	0	0	1	0	1	0	1	0	0	0	0	1	1	0	0	0	0	1	0	1
97	0	0	0	0	0	1	0	1	0	0	0	1	0	0	0	0	0	0	1	0	0	0	0	0	0	0	0	0	1	1
98	1	1	0	0	1	1	0	1	0	0	1	0	0	0	0	0	0	0	0	0	0	0	0	0	0	1	1	1	0	1
99	0	0	0	0	0	0	0	0	0	0	0	0	0	0	0	0	0	0	1	0	1	0	1	1	0	1	0	0	1	1
100	0	1	2	2	1	0	2	1	2	1	2	2	2	2	0	1	2	0	2	1	2	2	2	1	1	1	2	2	2	2
101	1	1	0	2	2	2	0	2	2	2	2	2	2	1	0	0	2	0	0	2	2	1	1	2	1	1	0	2	0	1
102	0	0	1	0	1	1	0	0	1	0	0	0	1	0	0	0	0	1	1	0	0	0	0	1	0	0	0	0	1	1
103	1	1	0	0	0	0	1	0	1	0	1	1	0	0	0	1	0	0	1	1	0	0	0	1	1	0	0	0	0	0
104	1	1	0	1	0	0	0	0	0	0	1	0	0	0	0	0	0	0	0	0	0	0	1	0	0	0	0	0	0	0
105	0	1	0	0	0	1	0	0	0	1	0	0	0	0	0	1	0	0	0	1	0	0	0	0	0	0	0	0	0	0
106	2	0	1	2	2	1	0	1	2	1	1	1	0	2	0	1	1	1	1	2	0	2	1	1	2	2	2	0	2	2
107	0	0	0	0	0	1	0	1	0	0	0	0	0	0	0	1	0	0	0	0	1	0	0	0	0	0	0	0	0	1
108	6	5	4	6	1	2	4	2	1	5	5	6	1	6	5	2	6	6	2	4	5	5	6	2	2	5	2	2	2	2
109	1	0	0	0	0	0	0	0	0	0	0	0	0	1	0	1	0	0	0	1	1	0	1	0	0	0	0	0	0	0
110	9	2	9	2	2	4	4	7	7	4	4	11	11	2	2	7	7	4	4	2	4	4	7	7	11	4	4	7	7	11
111	3	4	4	1	2	5	1	2	4	1	5	4	2	6	1	4	2	2	1	1	2	6	1	6	4	4	4	4	2	5
108	6	0	0	0	0	0	0	0	0	0	0	0	0	0	0	0	0	0	0	1	0	0	0	0	0	0	0	0	0	0
113	2	1	1	3	1	2	3	3	1	3	3	3	3	2	1	1	4	3	3	4	3	2	3	3	1	3	2	1	1	1
114	6	4	4	1	6	6	5	1	2	2	4	4	1	1	1	5	4	5	2	6	4	1	4	6	5	1	2	4	1	4
115	2	2	1	1	2	2	1	3	2	3	1	1	1	1	3	1	2	1	2	1	3	2	2	2	1	2	1	2	3	3
116	0	0	0	1	1	0	1	0	0	0	1	0	0	0	0	0	0	0	0	0	0	0	0	0	0	0	0	0	1	0
117	22	47	35	59	35	35	23	23	23	35	59	12	12	59	35	35	59	12	59	23	23	47	59	47	59	59	35	59	59	23
118	2	1	1	0	1	0	0	0	1	0	0	0	0	0	0	0	0	1	0	0	1	0	0	0	0	0	0	0	0	0
119	1	1	2	0	2	2	0	1	1	2	0	0	2	0	0	0	1	0	1	2	0	1	1	0	2	0	1	2	1	1
120	2	4	4	4	2	1	3	2	1	2	2	2	2	2	2	2	2	1	3	4	4	4	2	1	2	4	2	2	1	2
121	6	6	16	16	16	16	13	16	13	16	10	3	13	3	10	10	3	6	10	16	13	13	6	10	6	16	3	6	10	10
121	0	1	0	0	0	0	1	0	1	0	0	0	0	0	0	0	0	0	0	0	0	1	0	1	0	1	0	0	0	0
123	3	3	3	3	1	2	5	2	5	1	5	2	4	4	2	2	1	3	4	2	5	2	3	1	2	1	5	5	2	1
124	0	1	0	1	0	0	0	0	0	0	0	0	0	0	0	0	1	1	0	0	0	0	0	0	0	0	0	0	0	0
124	0	0	0	0	1	0	0	0	1	0	1	0	0	0	0	1	0	0	0	1	0	1	0	0	0	0	1	0	0	0
126	0	0	1	0	1	0	0	0	0	1	1	1	0	1	0	1	0	0	0	0	0	1	0	1	0	0	0	0	1	0
127	0	0	0	0	1	0	0	0	0	0	1	1	0	0	0	1	0	1	0	1	0	0	0	1	0	0	0	0	0	0
128	4	4	2	2	9	4	4	2	4	7	11	11	2	7	2	7	11	11	11	4	4	9	9	4	9	4	4	7	7	2
129	1	2	2	2	1	1	2	1	1	1	1	2	2	0	1	0	1	1	1	0	1	1	2	2	2	1	1	1	1	1
130	0	0	0	0	0	0	1	1	0	0	1	0	0	0	0	0	0	0	0	0	0	0	0	0	0	0	0	0	0	0
131	1	0	0	0	0	0	0	0	0	0	0	0	0	0	0	0	1	0	0	0	1	0	1	0	0	0	0	0	0	0
132	5	8	6	8	11	8	6	8	4	8	11	11	8	6	4	4	11	4	8	2	8	8	2	2	4	6	4	8	8	11
133	3	1	1	4	3	1	4	4	1	2	2	1	1	3	1	1	2	1	1	1	1	3	4	3	1	1	1	1	1	1
134	1	0	1	2	0	1	1	1	1	0	1	0	1	1	1	1	1	2	1	2	1	1	1	0	0	2	1	0	1	1
135	1	4	1	3	2	5	4	2	4	2	4	4	2	3	1	2	3	1	5	5	4	5	5	5	1	4	3	3	3	1
136	8	2	2	1	1	2	1	1	1	1	2	2	1	3	1	1	1	1	2	1	2	1	1	1	2	2	3	1	1	2
137	1	1	0	1	1	1	0	0	1	1	1	1	1	1	1	1	1	1	1	1	1	0	1	1	0	1	1	0	1	1
138	0	0	0	0	0	0	0	0	0	0	0	0	0	0	0	0	0	0	0	0	0	0	0	0	0	0	0	0	0	0
139	4	0	0	0	0	0	0	0	0	0	1	1	1	0	0	1	0	0	0	0	0	0	1	1	1	0	0	1	0	0
140	2	2	6	4	2	8	8	6	4	8	8	8	10	4	2	2	4	4	8	10	8	10	8	10	2	6	2	2	4	6
141	4	1	2	2	2	2	2	4	6	5	5	5	6	5	2	4	2	1	2	4	5	1	5	2	2	1	5	5	5	5
136	8	39	16	23	23	31	39	8	31	39	39	23	23	39	8	16	8	16	39	39	8	16	31	31	23	16	8	39	23	8
137	1	0	0	0	0	0	0	0	0	0	0	0	0	0	0	1	0	1	1	0	0	0	0	0	0	0	0	0	0	0
144	3	11	3	8	6	8	11	14	6	6	8	8	11	11	6	6	6	11	11	8	14	8	14	6	3	8	3	3	8	14
145	0	0	1	1	0	1	0	0	1	0	1	0	0	0	0	0	0	0	0	0	0	0	0	0	0	1	0	0	1	1
146	0	2	2	1	2	2	2	2	1	3	1	1	1	1	1	3	3	1	2	1	2	3	1	3	1	2	2	1	3	2
147	0	1	1	0	1	0	0	1	0	1	0	0	1	0	0	0	0	0	0	0	0	0	0	0	0	0	0	0	1	0
148	1	1	1	0	1	1	0	1	0	1	0	1	1	1	1	0	1	1	0	1	1	0	0	1	0	0	1	1	1	1
139	4	21	16	27	5	5	11	5	27	27	27	16	11	11	27	27	5	16	5	27	21	27	11	16	27	21	11	5	11	5
150	0	0	0	0	0	0	0	0	0	1	0	0	0	0	0	0	0	0	0	0	0	0	0	0	0	0	0	0	0	0
151	1	1	1	1	2	2	1	0	1	1	2	1	0	0	0	1	1	2	1	1	1	1	1	1	0	2	1	1	1	0
152	1	3	2	2	2	1	3	3	1	4	3	2	1	4	4	2	2	1	3	3	4	4	4	2	2	2	2	3	3	2
153	1	7	6	4	3	6	6	4	1	4	3	4	6	7	3	3	4	1	3	1	7	1	4	6	6	6	3	7	6	7
154	1	7	7	7	3	7	4	7	3	3	6	4	7	1	3	6	6	7	1	4	1	1	3	7	7	4	4	3	6	6
155	0	0	0	0	0	0	1	0	0	0	0	0	0	0	0	0	0	0	0	1	0	0	0	0	0	1	0	0	0	0
156	2	1	2	1	2	0	0	2	0	1	1	2	2	1	0	1	1	1	0	1	1	1	0	1	1	0	1	1	2	1
157	0	1	0	1	1	1	1	1	1	1	0	0	1	0	1	1	1	0	0	0	0	1	1	0	0	1	0	1	1	0
158	1	6	1	4	2	6	3	4	3	1	2	1	4	2	3	4	2	2	3	6	4	1	1	6	1	6	6	6	4	3
159	0	0	1	1	0	0	0	0	0	1	0	0	0	0	0	1	0	0	0	1	0	0	0	0	0	1	0	0	0	1
160	1	2	10	8	10	6	4	8	2	4	2	4	2	2	2	4	8	2	10	6	8	10	4	8	10	4	4	2	6	2
161	2	7	7	10	17	10	10	17	10	3	10	10	10	3	17	17	3	7	3	13	7	7	3	7	13	10	13	10	13	17
162	1	1	2	1	1	1	1	1	2	1	1	1	2	3	3	1	1	1	2	4	3	4	2	1	1	4	3	3	1	1
163	0	0	0	0	0	0	0	0	0	0	0	0	0	0	0	0	0	0	0	0	0	0	0	0	0	0	0	0	0	0
163	0	0	0	0	0	0	0	0	0	0	0	0	0	0	0	0	0	0	0	0	0	0	0	0	0	0	0	0	0	0
165	1	2	2	2	2	0	1	2	2	1	1	0	1	2	2	2	0	0	0	1	1	1	1	1	0	2	1	2	0	2
166	1	2	3	1	1	5	2	4	2	3	3	1	1	2	5	3	4	5	5	2	4	4	5	3	2	2	4	5	2	3
167	3	10	14	14	17	17	7	7	10	10	17	14	17	17	3	14	7	14	10	3	14	14	7	17	14	10	10	10	17	14
168	4	0	2	2	0	2	1	1	0	2	1	2	2	0	2	2	1	2	1	1	2	1	2	2	0	2	2	1	1	1
169	3	1	0	1	0	0	0	1	0	1	1	1	0	0	1	1	1	1	0	1	1	0	0	1	1	1	1	1	1	1
170	0	0	0	1	1	0	0	0	0	1	0	0	0	0	0	1	0	0	0	0	0	0	0	0	0	0	0	0	0	0
168	4	10	17	3	13	13	17	10	7	10	10	17	3	17	10	3	13	3	13	3	10	13	13	13	3	17	3	13	17	3
169	3	3	2	2	3	8	5	5	3	8	3	5	6	3	8	6	6	6	6	8	2	8	8	2	2	6	6	6	3	2
173	0	1	1	1	0	0	1	1	1	1	0	0	1	0	0	1	1	0	1	1	1	1	1	0	1	1	0	0	0	1
174	1	2	0	2	0	2	1	1	2	0	1	1	1	0	1	1	1	2	1	1	1	0	1	1	2	1	1	0	1	1
175	2	7	2	7	11	9	2	11	7	2	7	9	7	9	9	4	2	2	4	4	9	2	7	4	4	2	2	4	11	4
175	0	0	0	0	1	0	0	0	1	1	1	1	0	0	1	0	0	0	1	0	0	0	1	0	0	0	1	0	0	0
177	7	1	4	1	6	1	3	4	1	3	3	7	7	3	6	4	6	4	6	6	6	3	6	7	4	6	7	4	3	1
178	0	1	1	0	1	0	0	0	0	0	0	1	0	0	1	1	1	0	0	0	0	1	0	0	0	0	1	0	0	0
179	1	2	1	2	1	3	1	3	2	1	1	3	3	3	2	3	1	2	2	1	1	1	2	1	1	1	2	1	3	1
180	11	17	10	10	13	10	3	13	17	3	10	10	17	17	17	17	3	17	7	7	17	13	10	13	17	7	13	17	3	7
181	0	0	0	0	1	0	0	0	0	0	1	0	0	1	1	0	1	0	0	0	1	0	1	0	0	0	0	0	0	1
181	1	0	0	0	0	0	0	1	1	0	0	1	1	0	0	0	0	0	0	0	0	0	1	1	0	0	0	0	0	0
183	1	0	1	1	0	1	2	1	1	1	2	1	2	2	2	1	0	1	0	2	0	2	2	2	2	0	2	1	2	0
181	1	0	0	0	0	0	0	1	0	0	0	0	0	1	0	0	0	0	0	0	0	0	0	0	0	0	0	0	1	0
183	1	0	0	0	0	0	0	1	0	0	0	0	1	0	0	0	0	0	0	0	0	0	0	0	0	0	0	0	0	0
186	0	0	1	1	0	0	0	1	0	0	0	0	0	1	0	0	0	0	1	0	0	1	0	0	0	1	0	0	0	0
187	3	5	13	3	8	10	13	13	3	10	13	3	10	5	8	3	8	8	10	8	13	3	3	10	10	10	13	3	3	5
188	2	7	7	11	4	4	2	2	9	2	11	11	7	7	7	4	2	9	11	2	7	2	7	7	11	11	2	4	2	9
189	1	0	0	1	0	0	0	0	0	1	0	0	0	0	0	0	0	0	1	0	0	0	0	0	0	0	1	0	0	0
190	2	0	1	1	0	0	0	0	0	1	0	0	1	0	0	1	0	0	1	1	1	0	0	0	0	0	0	0	0	1
191	1	1	0	0	0	0	0	0	0	0	1	1	0	0	0	0	0	0	0	0	0	0	0	0	1	0	0	0	0	0
192	0	0	0	0	1	0	1	0	0	0	1	0	0	0	1	0	0	0	0	0	0	0	0	0	0	0	0	0	0	0
193	5	1	2	2	1	2	3	2	2	2	2	2	3	2	3	2	1	1	1	2	3	2	1	1	1	1	1	1	3	3
194	0	1	0	1	1	1	1	0	1	1	0	1	1	1	0	0	1	0	0	1	1	1	0	0	1	1	1	1	0	0
195	1	0	1	1	0	2	0	2	0	1	1	2	1	0	1	1	1	1	2	0	1	1	2	2	1	1	1	0	0	1
196	1	1	1	1	0	0	0	0	1	1	0	0	1	1	1	0	0	1	1	1	1	0	1	1	1	0	1	1	0	0
197	4	6	12	12	12	6	12	12	12	12	12	3	6	12	12	9	9	6	12	12	15	9	6	6	15	12	6	9	12	15
198	9	2	5	8	6	2	2	5	8	6	8	3	6	5	2	6	8	3	3	5	5	8	3	6	6	5	3	8	2	2
199	4	12	12	10	2	7	7	10	5	10	10	10	2	12	12	12	10	10	2	2	2	7	12	5	2	12	12	7	2	7
200	4	4	11	6	2	4	11	4	2	4	2	8	6	4	4	2	11	8	6	4	6	6	4	8	2	11	8	2	11	11
201	0	1	0	0	0	0	1	0	0	0	0	1	0	0	0	0	0	0	0	1	0	1	0	0	0	0	0	0	0	0
202	2	8	8	8	6	6	4	4	8	2	8	8	10	2	8	8	8	8	6	10	6	6	10	6	4	8	2	4	4	6
203	1	0	1	0	0	1	0	1	0	0	1	0	0	1	1	1	1	1	1	0	0	0	0	0	1	0	1	0	1	1
204	1	1	0	1	1	1	0	0	1	1	0	1	1	1	0	0	0	1	1	1	0	1	1	1	0	0	1	1	0	1
205	1	1	1	0	1	1	1	1	0	1	0	0	1	1	1	0	0	0	1	1	1	1	0	0	0	0	0	1	1	0
206	3	16	12	21	4	16	8	8	12	12	12	4	12	4	21	8	12	16	21	8	4	4	16	16	4	16	12	21	12	12
207	1	3	3	3	2	2	4	3	3	2	2	2	3	4	3	2	4	4	5	4	2	1	4	2	3	4	1	3	1	3
208	11	12	58	12	58	12	46	58	12	35	23	35	46	46	12	12	12	58	23	46	46	46	12	46	23	12	12	23	12	46
209	8	14	28	7	7	14	21	7	35	7	7	7	28	28	7	14	35	7	14	14	7	28	14	7	35	28	14	28	21	21
210	0	0	1	1	0	0	0	0	0	0	0	1	0	0	0	1	0	0	0	0	0	0	0	0	0	0	0	1	0	0
211	2	1	0	0	1	0	1	0	1	0	1	0	0	0	0	0	0	0	0	0	1	0	0	1	0	0	1	0	0	0
212	1	0	0	0	0	0	0	0	0	0	0	0	0	0	0	0	0	0	0	0	0	0	0	0	1	0	1	0	0	0
213	1	1	0	1	0	1	0	0	1	1	1	1	0	1	0	0	0	1	0	0	1	1	0	1	1	1	1	1	0	0
214	1	0	0	0	1	1	1	1	1	0	1	0	0	0	0	1	1	0	1	1	1	1	0	1	1	0	1	0	1	0
215	0	0	0	1	1	0	0	1	1	1	1	1	0	1	1	0	1	1	0	1	0	1	0	0	1	0	1	0	0	1
216	1	1	1	1	1	1	1	0	1	0	0	0	0	1	1	0	1	1	0	1	1	1	0	1	1	1	1	1	1	1
217	6	1	3	6	4	1	6	4	6	6	3	7	3	4	1	3	7	1	7	1	1	6	3	1	1	6	6	4	1	7
210	0	0	0	0	0	0	0	1	0	0	0	1	0	1	0	0	0	0	0	0	0	1	1	0	0	0	0	0	0	1
211	2	1	1	1	1	1	1	0	0	1	1	1	1	1	2	0	0	2	0	2	0	0	2	2	0	1	0	1	2	1
212	1	0	1	1	1	0	0	1	1	0	1	1	1	1	1	1	1	1	1	0	1	0	1	0	1	1	0	1	0	0
221	0	1	1	1	1	1	2	1	1	1	0	0	2	1	1	2	1	1	1	1	1	1	1	0	0	0	2	2	1	1
222	4	3	1	3	1	1	7	4	4	3	1	4	1	3	6	6	7	1	3	6	1	6	3	7	6	4	1	3	1	1
223	1	2	1	2	1	2	1	2	2	2	1	2	1	2	2	1	0	1	0	2	2	2	2	1	2	1	1	1	1	1
224	1	1	0	0	0	0	0	0	0	0	0	1	0	0	0	0	0	0	0	0	0	0	0	1	0	0	0	1	1	0
225	0	0	0	1	0	0	0	0	0	0	0	0	0	0	1	0	0	0	0	0	0	0	1	1	0	0	0	0	0	1
226	1	0	0	0	1	0	0	0	1	0	0	0	0	0	0	0	0	0	0	0	0	0	0	0	1	0	0	0	0	0
227	2	6	2	5	1	5	6	4	5	1	2	6	5	4	2	1	4	6	6	2	5	1	4	5	6	4	6	5	1	2
228	2	1	0	1	1	1	0	1	2	0	2	1	1	1	1	1	2	1	0	1	1	2	0	1	1	1	1	0	0	2
229	2	1	1	0	1	1	2	1	2	1	2	2	1	1	1	2	1	1	2	2	1	2	1	0	1	1	2	1	1	1
230	0	1	0	0	0	0	0	0	1	0	0	0	0	0	0	1	0	0	0	0	0	1	0	0	1	0	0	0	0	0
231	0	0	0	0	0	0	0	1	1	0	1	0	0	0	0	0	1	0	0	0	1	1	0	0	0	0	0	0	0	0
232	1	0	0	0	1	1	1	1	0	1	1	0	1	1	0	0	1	0	1	0	0	0	1	0	1	1	0	1	0	1
233	1	0	1	0	0	0	0	0	0	1	1	0	0	0	1	0	0	0	0	0	0	0	1	0	0	0	0	0	0	0
234	1	0	1	0	0	0	0	0	0	0	0	0	1	0	0	0	1	0	1	0	0	0	1	0	0	0	0	0	0	0
235	0	0	0	0	0	1	0	1	1	1	1	0	1	0	0	1	0	0	0	0	0	0	1	0	0	0	0	0	1	0
236	2	2	1	2	2	2	2	3	1	2	2	3	1	1	1	2	2	2	2	1	3	2	3	2	2	1	2	1	2	1
237	1	1	0	2	0	1	1	1	1	0	1	0	1	0	0	1	1	0	1	1	1	2	1	1	1	0	2	1	0	2
238	8	2	6	4	5	4	4	2	1	6	2	4	4	2	4	2	1	5	4	6	1	5	2	4	4	2	4	4	1	1
239	1	2	2	1	1	1	3	3	1	1	2	1	3	1	3	3	3	1	1	1	3	1	3	1	1	2	1	1	1	2
240	2	2	3	3	3	3	4	3	1	5	3	4	5	3	3	2	5	1	3	5	5	2	5	5	3	1	4	1	1	1
241	3	0	0	0	0	0	0	0	1	1	0	0	1	0	0	0	0	0	0	0	1	0	0	0	0	0	1	0	1	1
242	4	3	2	1	3	4	4	4	2	2	4	3	4	4	4	2	1	2	3	2	3	2	3	2	2	4	2	3	1	2
243	4	1	2	1	1	2	4	4	1	1	1	1	1	3	3	4	1	4	1	3	2	1	1	2	2	1	1	1	2	1
244	3	2	11	8	4	2	11	4	8	4	2	6	6	6	8	8	6	6	4	6	2	6	2	8	11	11	2	11	6	2
245	1	0	2	1	1	2	1	2	2	1	2	1	0	2	1	1	1	0	1	1	1	1	1	2	2	2	2	2	2	2
246	3	12	9	12	6	9	3	12	9	16	16	16	12	16	9	6	9	16	6	6	3	6	3	6	16	6	16	9	6	3
247	2	2	6	4	11	2	11	8	11	4	6	6	2	2	4	2	6	6	4	8	8	11	11	6	6	4	6	6	6	2
248	2	1	2	2	3	2	2	1	3	3	1	1	2	1	3	3	3	3	1	2	3	2	2	1	2	1	3	3	1	2
249	20	9	17	26	17	43	43	17	43	17	26	17	17	9	26	43	26	26	9	34	34	34	26	9	26	34	34	17	26	26
250	5	4	12	8	16	8	8	8	8	12	21	4	8	16	21	21	4	21	4	4	12	12	16	8	12	21	8	8	16	8
251	1	0	1	1	0	0	0	1	0	0	0	0	0	0	1	0	0	1	0	1	0	1	0	0	0	0	0	1	0	0
252	1	0	1	1	1	1	0	1	0	0	1	0	0	0	1	1	1	0	1	1	1	1	1	0	1	1	0	0	1	1
253	0	1	0	0	0	0	0	0	0	0	1	0	0	0	1	1	1	1	0	1	0	0	1	0	0	0	0	0	1	0
254	2	8	5	3	8	5	13	10	13	8	8	5	8	3	5	8	3	3	8	10	3	13	3	5	8	5	5	5	13	13
254	1	0	0	0	0	0	0	0	0	0	1	0	1	0	0	0	0	0	0	0	1	0	0	0	0	0	0	0	1	0
256	2	4	2	5	2	5	5	4	1	1	4	3	4	2	3	4	3	1	2	3	2	4	3	5	2	2	3	5	4	2
257	7	3	7	6	1	3	7	1	7	1	3	3	6	1	1	3	4	6	4	6	6	1	3	1	4	3	1	7	4	3
258	12	3	3	14	6	14	8	8	14	14	6	6	3	8	14	6	8	6	3	8	14	11	3	8	3	3	11	6	11	11
251	1	1	1	1	2	0	0	2	0	2	0	0	0	2	1	2	2	1	2	0	2	1	1	2	0	1	1	0	0	1
260	1	1	0	0	0	1	1	0	0	1	0	0	1	0	1	0	0	0	1	0	0	0	0	1	0	0	0	1	0	0
260	0	0	0	0	1	0	1	0	0	1	0	1	1	0	0	0	0	0	1	0	0	0	0	0	0	0	1	0	0	0
260	0	0	1	1	0	0	0	0	0	1	0	0	0	0	0	0	0	0	0	0	0	0	0	0	1	1	0	1	0	0
263	0	0	0	0	0	0	0	0	0	1	0	1	1	1	1	0	0	0	1	0	0	0	0	1	0	0	1	1	0	1
264	1	1	1	2	1	3	2	3	2	2	2	1	4	1	2	3	2	4	4	1	3	3	1	2	3	2	3	2	4	4
265	1	8	3	10	10	5	8	10	8	8	8	13	8	5	13	10	8	10	8	13	8	13	13	13	5	13	3	5	3	10
266	4	7	7	11	4	4	7	11	11	19	19	11	7	7	7	19	7	11	11	11	4	19	4	4	15	7	15	7	19	15
267	2	5	9	9	3	3	7	9	7	5	7	3	2	2	9	9	9	5	5	5	2	9	7	2	2	7	2	2	5	9
268	0	0	0	0	0	0	0	0	0	1	1	0	0	0	0	1	0	1	0	0	0	1	0	0	0	0	0	0	0	0
269	0	0	0	1	0	0	0	0	0	0	1	0	0	0	1	0	0	0	1	0	0	0	0	1	1	0	0	0	0	0
270	3	7	9	4	2	9	7	7	2	9	9	11	7	9	11	2	2	4	11	9	7	2	11	4	7	4	11	4	2	7
271	5	18	18	14	11	18	11	7	7	4	11	7	7	4	14	11	4	18	7	7	14	4	18	4	14	18	4	11	11	18
272	15	1	0	1	0	0	0	0	1	0	0	0	0	0	0	0	0	0	0	0	0	0	0	0	0	0	0	0	0	0
273	0	0	0	1	1	0	1	1	1	1	0	1	1	0	1	0	1	1	1	1	1	0	1	1	0	1	1	0	1	1
274	2	4	8	2	4	8	2	4	4	10	4	4	4	4	8	10	6	8	6	2	2	8	4	8	6	4	8	4	4	8
275	1	3	2	2	5	3	3	2	5	5	3	5	1	4	1	3	2	1	3	2	2	2	4	5	4	3	3	1	4	1
276	1	0	0	0	1	0	0	0	0	0	1	0	1	0	1	0	0	0	1	0	0	0	0	1	0	0	0	0	0	1
277	0	1	1	1	0	2	1	1	1	1	2	1	1	1	0	1	2	0	2	1	0	2	1	1	1	1	0	2	1	2
278	18	30	30	6	12	30	12	30	18	6	6	12	12	30	18	6	18	18	30	18	6	30	6	30	12	24	30	30	18	30
279	3	1	1	2	1	1	1	1	2	1	1	2	1	1	0	1	1	1	1	1	1	0	2	1	1	1	2	2	1	1
280	0	1	1	0	1	1	1	1	2	1	1	1	0	1	1	0	1	0	1	0	0	0	1	2	2	0	1	1	0	1
281	1	0	0	0	0	0	0	0	0	1	1	0	1	0	0	0	0	0	0	0	0	0	0	0	0	0	0	0	0	1
282	10	3	5	5	6	6	2	2	6	6	6	5	5	2	8	2	6	3	5	3	5	8	6	3	5	8	5	6	3	6
283	2	4	4	2	4	3	1	4	1	1	4	1	2	4	2	2	3	2	2	2	1	3	2	2	2	3	1	4	3	1
284	4	6	8	2	8	8	6	6	6	8	2	11	8	8	11	6	2	11	6	6	4	4	8	4	2	8	8	6	4	8
285	14	41	14	55	55	28	41	28	41	14	14	28	14	55	28	14	69	28	41	28	28	28	41	69	41	28	28	55	28	41
286	1	4	3	3	3	4	6	4	3	4	3	4	4	7	6	3	4	3	4	6	1	4	7	6	7	6	4	7	3	1
272	15	64	32	16	48	80	16	80	48	64	80	48	48	48	32	16	32	32	32	16	16	16	32	64	48	32	64	32	64	16
288	14	13	26	26	64	64	26	51	51	64	64	38	38	38	51	64	38	51	26	51	38	26	38	26	64	38	51	38	64	51
289	3	4	3	4	2	2	1	1	3	3	1	3	4	2	3	2	5	3	2	3	1	4	3	5	2	5	5	4	3	5
290	1	2	2	2	1	2	2	2	2	2	1	3	2	2	2	3	2	2	2	1	2	2	2	2	2	2	1	2	3	2
291	6	9	28	38	9	47	9	9	19	38	38	9	38	19	28	9	19	28	38	19	47	47	28	38	38	19	28	28	38	19
292	1	0	0	0	1	0	0	1	0	0	0	1	0	0	1	0	0	0	0	0	0	1	1	0	0	0	0	0	1	0
293	2	4	3	4	3	4	1	7	4	6	4	6	3	7	3	7	4	4	1	3	1	6	3	1	4	7	1	7	1	6
294	1	0	0	0	0	0	0	0	0	0	0	1	0	0	0	0	0	0	1	0	0	0	0	0	0	0	0	1	0	0
294	0	0	0	0	0	0	0	0	0	0	0	0	0	0	0	0	0	0	0	0	0	0	0	0	0	0	0	0	0	0
296	1	1	0	0	0	0	0	0	0	0	0	0	0	1	1	1	0	0	0	0	1	0	1	0	0	0	0	0	0	0
297	1	5	5	3	2	2	3	5	5	5	2	2	5	3	4	5	4	1	3	2	1	2	5	5	2	1	3	5	2	1
298	6	10	10	3	5	3	8	5	13	5	3	5	3	13	8	3	13	10	5	3	8	10	3	10	8	3	5	5	13	10
299	6	14	19	5	19	19	10	10	24	14	5	5	14	10	19	10	10	24	10	24	24	19	10	10	19	19	19	5	19	14
300	1	2	2	3	3	3	1	1	1	1	3	1	2	3	1	2	3	3	2	1	1	2	2	3	3	1	2	1	1	2
301	1	1	1	1	0	0	0	0	1	1	1	0	0	1	1	1	1	1	1	0	1	0	1	0	1	1	0	0	0	1
302	0	1	1	0	1	1	1	1	1	0	1	0	0	1	0	0	0	0	0	1	0	0	1	1	1	0	0	1	1	0
303	1	1	2	1	2	0	2	1	2	1	2	2	1	1	2	2	2	1	0	2	0	1	1	2	1	2	0	0	1	1
304	0	0	0	0	0	0	0	0	0	0	0	0	0	0	0	0	0	0	0	0	1	0	0	0	1	0	0	0	0	0
305	1	1	1	0	0	2	1	1	0	1	1	1	0	0	1	0	2	1	1	1	1	1	1	0	2	2	1	1	0	1
306	1	0	2	1	0	0	2	0	1	2	2	1	1	1	2	1	1	1	2	0	2	2	1	2	2	1	1	2	1	1
307	1	1	3	2	3	3	3	1	1	1	2	1	1	2	1	1	2	1	2	2	1	1	2	3	2	2	1	1	2	2
308	0	0	0	0	0	0	0	0	0	0	0	0	0	0	0	0	0	0	0	0	0	0	0	0	0	0	0	0	0	0
309	0	0	0	0	0	0	0	0	0	0	0	0	0	0	0	0	0	0	0	0	0	0	0	0	0	0	0	0	0	0
310	1	0	0	0	0	1	0	0	0	1	0	0	1	0	0	0	0	0	0	0	0	0	0	0	0	1	0	0	0	1
311	0	1	1	0	0	0	0	1	0	0	1	0	1	0	1	0	0	0	0	0	1	0	0	0	1	0	0	0	0	1
312	0	0	0	0	0	0	0	1	0	1	0	0	0	0	1	1	0	0	0	0	0	0	0	0	0	0	0	0	1	0
313	0	0	0	0	0	0	0	0	0	0	0	0	0	0	0	0	0	0	0	0	0	1	1	0	1	0	0	1	0	0
314	1	7	7	9	4	7	2	2	9	11	11	7	7	7	11	7	11	7	7	11	2	11	9	2	4	2	4	11	7	9
315	0	0	1	1	0	1	1	2	1	1	2	1	1	0	2	1	2	1	1	2	1	1	0	1	1	1	1	1	1	1
316	1	4	5	1	4	6	4	1	2	4	1	1	2	4	6	6	5	6	2	1	6	4	1	2	2	1	1	4	4	1
317	2	3	8	5	3	8	2	3	5	5	5	3	5	8	5	5	8	5	8	3	6	3	5	6	5	6	6	5	2	2
318	0	0	0	0	1	0	1	0	1	1	0	0	0	0	0	0	0	0	0	0	1	0	0	0	0	0	0	0	0	0
319	1	1	1	2	2	2	1	3	3	1	2	2	2	4	4	2	1	1	2	4	3	2	2	3	2	2	3	1	3	3
320	1	3	2	3	4	4	1	1	3	2	3	4	1	1	3	2	4	1	1	4	3	4	1	2	1	3	1	1	2	3
321	0	0	1	1	0	1	0	1	0	0	0	0	0	1	0	1	0	0	0	0	0	0	0	0	0	0	0	0	0	0
289	3	0	0	0	0	0	1	0	0	0	0	0	0	0	0	0	1	0	1	0	0	0	0	0	0	0	1	0	0	0
323	1	0	0	0	0	0	0	0	1	1	0	0	0	1	0	0	0	0	0	0	0	0	0	1	0	0	0	0	1	1
324	0	0	0	0	0	0	1	1	0	0	0	0	1	0	0	0	0	1	0	0	0	0	0	0	0	0	0	0	0	0
325	1	2	1	0	1	1	2	2	1	1	2	2	2	1	2	2	1	2	2	0	0	2	2	2	1	1	1	1	2	2
326	1	1	2	1	2	3	3	3	1	1	2	2	2	1	3	3	1	2	2	2	1	2	2	1	1	1	1	3	1	2
327	4	32	25	32	25	19	6	32	6	32	32	13	13	32	19	25	32	6	6	6	13	25	13	25	6	19	6	13	6	19
328	1	2	2	2	3	3	2	2	2	2	6	4	2	3	1	4	1	3	4	6	2	3	1	6	3	6	1	1	3	4
329	0	0	0	1	0	1	1	0	1	1	0	1	1	1	1	1	1	0	1	0	1	1	1	1	1	1	0	1	0	0
330	0	0	1	1	1	0	1	1	1	1	0	1	0	1	1	0	0	1	1	1	0	1	1	0	1	1	0	1	1	0
331	1	3	4	6	3	3	1	6	1	4	1	3	3	1	1	3	1	1	2	3	2	3	6	2	3	2	4	3	2	1
332	0	5	4	1	2	3	2	2	3	3	2	3	3	3	4	5	1	2	1	2	4	4	2	5	1	3	4	3	5	5
333	2	10	3	6	3	16	10	13	16	6	13	10	16	16	10	3	6	10	13	16	6	6	16	13	3	16	6	16	10	16
334	4	9	9	2	5	7	7	2	12	2	9	12	9	2	5	5	7	12	7	7	12	7	7	7	12	2	5	9	7	12
335	1	4	2	4	11	2	11	11	8	11	11	2	6	4	4	6	6	8	2	2	2	8	4	2	8	2	6	6	6	6
336	1	6	4	2	8	6	6	10	6	8	10	6	10	2	10	8	2	2	4	10	6	2	10	10	4	4	8	6	2	6
337	2	0	1	1	1	1	0	0	1	1	0	0	1	0	1	1	1	1	1	1	1	1	0	0	1	0	1	1	1	1
323	1	1	2	1	2	1	1	1	2	3	3	1	1	3	2	1	3	1	1	2	2	3	3	3	2	1	3	3	1	1
339	3	20	15	10	5	25	10	5	15	25	15	5	5	25	5	10	20	10	5	25	25	25	15	15	25	20	15	20	5	15
340	1	0	0	2	2	1	0	0	2	2	1	2	2	2	1	0	1	0	1	2	2	0	2	1	2	2	1	0	1	1
341	2	10	12	5	12	10	10	12	2	7	10	10	7	7	12	2	2	10	7	10	5	5	10	10	5	12	10	10	10	7
342	1	0	0	0	1	1	1	0	0	0	0	1	0	0	0	1	0	0	1	1	0	1	0	0	0	1	0	0	0	0
343	0	0	0	0	0	1	0	0	0	0	1	0	0	0	1	0	1	0	0	1	0	0	1	0	0	0	0	0	0	0
343	1	8	5	5	5	5	3	3	6	5	8	6	6	2	3	2	8	5	3	3	6	3	8	8	5	8	6	6	2	6
345	3	1	1	1	1	0	2	1	2	1	2	1	1	0	1	0	1	1	2	0	2	0	0	2	1	1	0	1	2	1
346	1	0	0	1	0	1	1	1	1	0	0	1	0	1	1	0	1	0	0	1	0	1	0	1	0	1	1	0	1	0
347	1	0	0	0	0	0	0	0	0	0	0	0	1	0	1	0	0	1	0	0	0	0	0	1	0	0	0	0	0	1
348	2	3	1	1	2	1	2	1	1	1	3	1	1	1	2	1	2	1	3	3	1	2	1	1	1	2	2	3	1	2
349	0	0	1	1	0	0	0	0	0	0	0	0	0	0	1	0	0	0	1	0	0	0	1	0	0	0	0	0	0	0
350	1	4	6	1	1	6	1	4	2	4	5	4	6	2	4	1	5	5	4	6	1	2	6	1	2	2	2	6	4	2
351	1	2	2	1	4	1	2	4	2	4	1	4	4	1	3	3	1	3	1	4	2	2	1	1	1	3	1	4	2	2
352	0	0	0	0	0	1	0	0	1	0	0	0	0	0	0	0	0	0	0	0	1	0	0	0	0	0	0	0	1	0
353	0	0	0	0	0	1	0	0	0	0	0	0	0	0	0	0	0	0	1	0	0	0	0	0	0	0	0	0	0	1
354	1	2	5	3	2	6	2	2	6	5	2	5	3	5	3	5	2	3	2	8	6	5	6	2	6	8	6	6	3	8
355	0	0	0	0	0	0	0	1	0	0	0	0	1	0	1	1	0	0	0	0	0	0	1	1	0	0	0	0	0	0
356	0	0	0	1	0	0	0	0	0	0	0	0	0	0	0	0	0	1	0	0	0	0	0	0	0	0	0	0	0	0
357	1	0	1	1	0	0	0	1	0	1	0	0	0	0	0	0	0	0	0	0	0	1	0	0	0	0	0	1	1	1
358	1	1	0	0	1	1	0	0	0	0	0	1	0	0	0	0	0	0	0	0	0	0	0	0	0	0	1	0	0	0
359	1	1	2	2	1	3	2	3	2	2	1	1	2	1	1	2	2	3	2	2	2	1	1	2	1	1	3	2	2	3
360	1	1	1	0	0	0	0	1	0	0	0	0	0	0	0	0	0	0	0	0	0	0	0	0	1	1	1	0	0	0
361	4	7	20	20	26	33	26	20	20	33	13	26	7	13	20	13	13	13	26	7	33	26	7	26	7	33	13	13	33	26
362	1	0	0	0	0	0	0	0	0	0	0	0	0	0	0	0	0	0	1	0	0	0	1	0	0	0	0	0	0	0
363	8	6	13	19	32	13	19	6	13	26	32	13	19	6	19	6	32	32	19	6	6	13	26	19	26	32	32	6	19	26
364	1	0	0	0	0	1	1	0	0	0	0	0	0	0	0	0	0	0	0	0	0	1	0	1	0	0	1	1	0	0
365	1	1	2	1	2	3	1	1	1	1	2	1	2	2	1	2	2	2	3	1	1	1	3	2	1	1	1	1	3	2
366	0	1	1	0	0	0	1	1	0	1	1	0	0	0	0	0	0	1	0	0	0	0	0	1	0	0	0	0	0	1
367	0	1	0	0	0	0	1	1	0	0	0	0	0	0	1	0	0	0	0	1	0	0	1	0	0	0	0	0	0	0
368	2	1	1	2	2	1	1	1	2	0	1	1	1	1	0	1	2	1	2	1	1	1	0	1	1	1	0	0	1	1
369	1	7	7	7	9	5	3	5	2	9	3	3	2	2	3	3	3	3	2	9	9	9	7	9	5	5	5	5	9	5
370	1	8	2	5	6	3	6	5	8	2	5	5	2	5	8	5	8	6	6	3	2	8	8	3	8	3	8	2	8	8
371	0	0	1	0	0	0	0	0	0	1	0	0	0	1	1	0	0	0	1	0	1	0	1	1	0	1	0	0	0	0
372	1	2	3	2	3	3	2	2	1	2	1	1	1	1	1	3	3	1	3	2	2	1	3	1	1	3	2	3	3	3
373	0	0	0	0	1	0	1	1	1	1	0	0	0	1	0	0	1	0	0	0	0	0	0	0	0	1	0	1	0	0
374	1	1	0	0	0	0	0	0	0	0	1	1	1	0	0	0	0	0	0	0	0	1	1	1	1	0	0	0	1	0
375	0	0	0	0	0	0	1	0	0	0	0	0	0	0	0	0	0	1	0	0	0	0	1	1	0	0	0	0	0	0
376	2	3	1	2	1	1	1	3	1	1	1	3	2	1	1	2	1	2	1	1	3	1	2	1	3	1	3	2	1	2
377	0	0	0	1	0	0	1	0	0	0	0	0	0	0	0	1	0	0	0	0	0	1	0	0	0	0	0	1	1	1
378	3	3	2	2	3	2	1	4	1	2	2	2	2	3	1	4	2	2	4	3	2	2	4	2	1	2	2	2	2	3
379	0	1	1	1	1	1	1	1	1	1	1	0	1	2	1	2	1	2	1	1	0	1	2	0	1	2	1	2	2	0
380	2	16	4	20	12	20	4	8	4	8	8	12	4	16	20	20	12	20	16	8	20	16	12	20	20	12	16	20	16	4
381	8	62	12	49	12	37	62	37	37	62	62	37	49	12	49	37	62	49	25	49	62	12	12	12	12	37	62	62	49	12
382	0	0	0	1	0	1	0	0	0	0	0	1	0	0	0	0	0	1	0	0	0	0	0	0	0	1	0	1	1	1
362	0	0	1	0	0	0	0	0	0	0	0	0	0	1	1	0	0	0	1	0	0	0	0	0	1	0	0	0	0	0
362	1	1	3	3	4	4	6	3	3	6	1	6	2	2	2	1	6	3	1	4	1	4	4	4	1	1	3	1	4	1
385	3	3	3	2	2	3	1	2	1	3	3	1	3	1	3	1	1	1	2	2	1	2	3	3	1	1	2	1	1	3
386	4	1	3	3	3	3	2	2	1	2	3	3	3	4	2	2	4	1	2	2	2	1	1	4	1	3	3	1	1	1
387	1	3	2	3	3	4	3	3	3	1	3	3	1	1	1	3	1	1	4	4	4	4	3	1	1	1	2	1	1	3
388	1	2	3	5	3	2	5	2	5	7	3	7	5	7	5	9	3	2	3	7	9	7	5	2	3	7	5	3	3	9
389	2	1	0	1	1	1	1	0	1	1	1	0	0	1	2	2	0	1	2	2	1	0	1	1	0	0	0	1	1	1
390	2	2	4	9	11	7	2	9	9	4	9	2	9	11	11	9	11	4	2	9	2	11	4	2	9	4	11	7	7	4
391	2	10	7	17	7	3	10	10	13	13	10	13	7	13	17	13	10	7	10	13	17	7	10	3	17	7	7	3	3	7
392	0	1	2	1	1	2	2	1	1	1	0	0	2	2	1	1	1	1	1	1	2	1	0	0	2	1	2	2	1	2
393	2	1	0	0	0	0	1	0	0	0	0	0	0	0	0	0	1	0	1	0	0	0	0	0	1	1	0	0	0	1
394	1	1	1	0	0	0	1	0	0	0	0	0	0	0	1	0	0	0	0	0	0	0	0	0	0	1	0	1	0	1
395	3	0	0	0	0	0	0	0	0	1	0	1	0	0	1	0	0	0	0	0	0	0	0	0	1	0	0	0	1	0
396	1	1	0	0	0	0	1	0	0	0	0	0	0	0	0	0	1	0	1	1	0	0	0	0	0	0	0	0	0	0
397	4	3	3	4	1	4	2	1	1	4	4	6	3	3	3	2	1	4	6	6	2	2	4	3	3	1	3	1	1	2
398	7	3	3	2	5	3	5	3	4	4	4	1	4	3	2	2	5	3	3	3	5	4	3	2	5	5	3	3	5	2
395	3	0	0	1	0	0	1	0	0	0	1	0	0	1	0	0	0	0	0	0	0	0	0	0	0	1	0	1	0	0
395	3	1	3	1	1	1	1	3	2	2	1	1	2	2	2	1	2	1	3	2	1	1	1	2	1	3	1	1	2	1
401	8	1	1	2	1	3	1	3	2	1	3	1	1	1	1	3	2	1	3	1	2	2	2	2	2	1	2	1	1	2
402	0	1	0	0	0	0	1	1	0	1	1	0	0	0	1	0	0	0	0	0	0	0	0	0	0	0	0	0	0	0
403	0	1	0	1	0	0	0	0	0	0	1	0	0	0	1	1	0	0	1	1	0	0	0	0	0	0	0	0	1	1
404	14	8	6	6	3	3	11	11	14	11	14	11	6	11	11	3	8	11	11	11	6	3	6	11	14	6	14	6	8	6
405	44	9	18	9	18	9	23	23	14	5	9	23	23	14	23	5	23	23	23	23	23	18	9	18	23	9	9	5	18	14
406	0	0	0	0	1	0	0	0	1	1	0	0	1	0	0	0	1	1	0	0	0	0	0	0	1	0	0	0	0	0
407	2	3	2	4	3	4	4	2	3	3	1	1	1	4	2	1	1	3	1	4	2	3	4	3	4	4	4	2	1	1
408	3	0	1	1	1	1	2	2	1	2	1	0	1	1	1	1	1	1	0	1	1	1	1	1	0	1	1	1	1	1
409	8	2	3	4	3	2	3	1	5	5	5	3	5	5	2	2	5	3	5	3	4	3	4	5	5	3	5	4	1	1
410	0	0	1	1	1	0	0	0	0	1	1	0	0	0	0	1	0	0	0	0	0	0	0	1	0	1	0	1	1	0
411	6	0	0	0	0	1	0	0	1	0	0	0	0	1	0	1	0	0	0	0	0	1	0	0	0	1	0	0	1	0
412	14	7	4	9	5	9	2	2	4	9	2	9	9	9	4	9	2	4	4	7	9	2	4	7	5	4	5	2	2	4
413	28	8	2	8	4	10	2	10	10	10	4	2	10	6	4	6	4	10	6	2	4	4	10	8	2	8	10	2	10	10
414	16	8	2	5	5	6	3	8	3	6	8	2	5	5	6	3	8	8	3	3	3	6	3	6	3	2	3	5	8	2
411	6	2	1	1	3	2	1	2	1	1	2	1	1	1	3	2	2	1	2	3	1	1	1	1	1	1	3	3	3	2
416	12	1	3	1	2	3	3	1	1	1	1	2	1	1	1	2	3	3	1	3	1	1	1	1	1	1	1	2	2	1
417	1	0	1	1	1	0	1	1	0	1	1	1	1	1	1	1	1	1	1	0	0	0	1	0	1	0	1	1	1	1
418	1	1	1	2	1	1	0	1	2	1	1	2	1	2	2	1	1	1	1	1	1	1	2	1	0	0	1	1	0	2
419	2	1	0	0	1	0	1	1	0	1	1	1	0	1	1	1	0	0	0	0	1	0	1	1	1	0	0	0	1	1
420	0	0	1	0	0	0	0	0	0	0	0	0	0	1	0	0	0	1	1	0	0	1	0	0	1	0	0	0	0	0
421	0	0	0	0	0	0	1	0	0	0	1	0	1	0	0	0	0	0	0	0	0	0	1	0	1	0	0	0	0	0
422	0	1	0	0	0	0	0	0	0	0	0	1	1	1	0	0	1	0	0	0	0	1	1	0	0	0	0	0	0	0
423	4	0	1	1	0	1	0	0	0	0	0	0	0	0	0	0	1	0	1	0	0	0	0	0	0	0	1	0	0	1

## Sheet: j
j	oc(j)	ssc(j)
1	9375	1000000
2	3750	400000
3	127500	13600000
4	37500	4000000
5	3750	400000
6	63750	6800000
7	11250	1200000
8	39375	4200000
9	1875	200000
10	1875	200000
11	35625	3800000
12	3750	400000
13	3750	400000
14	3750	400000
15	3750	400000
16	3750	400000
17	37500	4000000
18	20625	2200000
19	67500	7200000
20	41250	4400000
21	58125	6200000
22	3750	400000
23	33750	3600000
24	46875	5000000
25	13125	1400000
26	31875	3400000
27	3750	400000
28	5625	600000
29	24375	2600000
30	16875	1800000
31	5625	600000
32	9375	1000000
33	5625	600000
34	3750	400000
35	1875	200000
36	5625	600000
37	1875	200000

## Sheet: s,T
S	14000
T	30

## Sheet: w(i,k)
		1	2	3	4	5	6	7	8	9	10	11	12	13	14	15	16	17	18	19	20	21	22	23	24	25	26	27	28	29	30	31	32	33	34	35	36	37	38	39	40	41	42	43	44	45	46	47	48
c	1	0	0.0617286	0.0617286	0.123457	0.0411513	0.0411513	0.0411513	0.0617286	0.0617286	0.123457	0.0205763	0.0205763	0.0205763	0.0205763	0.0205763	0.0205763	0.0462964	0.0462964	0.0462964	0.0462964	0	0	0	0	0	0	0	0	0	0	0	0	0	0	0	0	0	0	0	0	0	0	0	0	0	0	0	0
b	2	0.0213334	0	0.16	0.106667	0.0355548	0.0355548	0.0355548	0.0533335	0.0533335	0.106667	0.0177779	0.0177779	0.0177779	0.0177779	0.0177779	0.0177779	0.0213334	0.0213334	0.0213334	0.0213334	0	0	0	0	0	0	0	0	0	0	0	0	0	0	0	0	0	0	0	0	0	0	0	0	0	0	0	0
b	3	0.0225989	0.169492	0	0.112995	0.0376639	0.0376639	0.0376639	0.0564973	0.0564973	0.112995	0.0188325	0.0188325	0.0188325	0.0188325	0.0188325	0.0188325	0.0225989	0.0225989	0.0225989	0.0225989	0	0	0	0	0	0	0	0	0	0	0	0	0	0	0	0	0	0	0	0	0	0	0	0	0	0	0	0
a	4	0.0245099	0.0612747	0.0612747	0	0.0408488	0.0408488	0.0408488	0.0612747	0.0612747	0.122549	0.020425	0.020425	0.020425	0.020425	0.020425	0.020425	0.0245099	0.0245099	0.0245099	0.0245099	0	0	0	0	0	0	0	0	0	0	0	0	0	0	0	0	0	0	0	0	0	0	0	0	0	0	0	0
a	5	0.0183908	0.045977	0.045977	0.091954	0	0.0689655	0.0689655	0.045977	0.045977	0.091954	0.0153257	0.0153257	0.0153257	0.0153257	0.0153257	0.0153257	0.0183908	0.0183908	0.0183908	0.0183908	0	0	0	0	0	0	0	0	0	0	0	0	0	0	0	0	0	0	0	0	0	0	0	0	0	0	0	0
a	6	0.0178971	0.0447427	0.0447427	0.0894854	0.067114	0	0.067114	0.0447427	0.0447427	0.0894854	0.0149143	0.0149143	0.0149143	0.0149143	0.0149143	0.0149143	0.0178971	0.0178971	0.0178971	0.0178971	0	0	0	0	0	0	0	0	0	0	0	0	0	0	0	0	0	0	0	0	0	0	0	0	0	0	0	0
a	7	0.0189125	0.0472813	0.0472813	0.0945626	0.0709219	0.0709219	0	0.0472813	0.0472813	0.0945626	0.0157605	0.0157605	0.0157605	0.0157605	0.0157605	0.0157605	0.0189125	0.0189125	0.0189125	0.0189125	0	0	0	0	0	0	0	0	0	0	0	0	0	0	0	0	0	0	0	0	0	0	0	0	0	0	0	0
c	8	0.0244649	0.0611622	0.0611622	0.122324	0.0407738	0.0407738	0.0407738	0	0.183487	0.122324	0.0203875	0.0203875	0.0203875	0.0203875	0.0203875	0.0203875	0.0244649	0.0244649	0.0244649	0.0244649	0	0	0	0	0	0	0	0	0	0	0	0	0	0	0	0	0	0	0	0	0	0	0	0	0	0	0	0
c	9	0.02589	0.0647251	0.0647251	0.12945	0.043149	0.043149	0.043149	0.194175	0	0.12945	0.0215751	0.0215751	0.0215751	0.0215751	0.0215751	0.0215751	0.02589	0.02589	0.02589	0.02589	0	0	0	0	0	0	0	0	0	0	0	0	0	0	0	0	0	0	0	0	0	0	0	0	0	0	0	0
a	10	0.0222223	0.0555557	0.0555557	0.111111	0.0370362	0.0370362	0.0370362	0.0555557	0.0555557	0	0.0185187	0.0185187	0.0185187	0.0185187	0.0185187	0.0185187	0.0222223	0.0222223	0.0222223	0.0222223	0	0	0	0	0	0	0	0	0	0	0	0	0	0	0	0	0	0	0	0	0	0	0	0	0	0	0	0
c	11	0.0251573	0.0628933	0.0628933	0.125787	0.0419278	0.0419278	0.0419278	0.0628933	0.0628933	0.125787	0	0.037736	0.037736	0.037736	0.037736	0.037736	0.0251573	0.0251573	0.0251573	0.0251573	0	0	0	0	0	0	0	0	0	0	0	0	0	0	0	0	0	0	0	0	0	0	0	0	0	0	0	0
c	12	0.0264027	0.0660068	0.0660068	0.132014	0.0440034	0.0440034	0.0440034	0.0660068	0.0660068	0.132014	0.0396041	0	0.0396041	0.0396041	0.0396041	0.0396041	0.0264027	0.0264027	0.0264027	0.0264027	0	0	0	0	0	0	0	0	0	0	0	0	0	0	0	0	0	0	0	0	0	0	0	0	0	0	0	0
c	13	0.0253969	0.0634923	0.0634923	0.126985	0.0423271	0.0423271	0.0423271	0.0634923	0.0634923	0.126985	0.0380954	0.0380954	0	0.0380954	0.0380954	0.0380954	0.0253969	0.0253969	0.0253969	0.0253969	0	0	0	0	0	0	0	0	0	0	0	0	0	0	0	0	0	0	0	0	0	0	0	0	0	0	0	0
c	14	0.0251573	0.0628933	0.0628933	0.125787	0.0419278	0.0419278	0.0419278	0.0628933	0.0628933	0.125787	0.037736	0.037736	0.037736	0	0.037736	0.037736	0.0251573	0.0251573	0.0251573	0.0251573	0	0	0	0	0	0	0	0	0	0	0	0	0	0	0	0	0	0	0	0	0	0	0	0	0	0	0	0
c	15	0.0264027	0.0660068	0.0660068	0.132014	0.0440034	0.0440034	0.0440034	0.0660068	0.0660068	0.132014	0.0396041	0.0396041	0.0396041	0.0396041	0	0.0396041	0.0264027	0.0264027	0.0264027	0.0264027	0	0	0	0	0	0	0	0	0	0	0	0	0	0	0	0	0	0	0	0	0	0	0	0	0	0	0	0
c	16	0.0256411	0.0641028	0.0641028	0.128206	0.0427341	0.0427341	0.0427341	0.0641028	0.0641028	0.128206	0.0384617	0.0384617	0.0384617	0.0384617	0.0384617	0	0.0256411	0.0256411	0.0256411	0.0256411	0	0	0	0	0	0	0	0	0	0	0	0	0	0	0	0	0	0	0	0	0	0	0	0	0	0	0	0
c	17	0.0495051	0.0660068	0.0660068	0.132014	0.0440034	0.0440034	0.0440034	0.0660068	0.0660068	0.132014	0.0220024	0.0220024	0.0220024	0.0220024	0.0220024	0.0220024	0	0.0495051	0.0495051	0.0495051	0	0	0	0	0	0	0	0	0	0	0	0	0	0	0	0	0	0	0	0	0	0	0	0	0	0	0	0
c	18	0.0467291	0.0623055	0.0623055	0.124611	0.0415359	0.0415359	0.0415359	0.0623055	0.0623055	0.124611	0.0207686	0.0207686	0.0207686	0.0207686	0.0207686	0.0207686	0.0467291	0	0.0467291	0.0467291	0	0	0	0	0	0	0	0	0	0	0	0	0	0	0	0	0	0	0	0	0	0	0	0	0	0	0	0
c	19	0.0471699	0.0628932	0.0628932	0.125786	0.0419278	0.0419278	0.0419278	0.0628932	0.0628932	0.125786	0.0209645	0.0209645	0.0209645	0.0209645	0.0209645	0.0209645	0.0471699	0.0471699	0	0.0471699	0	0	0	0	0	0	0	0	0	0	0	0	0	0	0	0	0	0	0	0	0	0	0	0	0	0	0	0
c	20	0.0467291	0.0623055	0.0623055	0.124611	0.0415359	0.0415359	0.0415359	0.0623055	0.0623055	0.124611	0.0207686	0.0207686	0.0207686	0.0207686	0.0207686	0.0207686	0.0467291	0.0467291	0.0467291	0	0	0	0	0	0	0	0	0	0	0	0	0	0	0	0	0	0	0	0	0	0	0	0	0	0	0	0	0
a	21	0	0	0	0	0	0	0	0	0	0	0	0	0	0	0	0	0	0	0	0	0	0.00407865	0.00407865	0.00407865	0.00407865	0.00407865	0.00407865	0.00407865	0.00407865	0.00407865	0.00407865	0.00407865	0.00407865	0.00407865	0.0058914	0.0058914	0.0058914	0.0058914	0.0058914	0.0058914	0.00706964	0.00706964	0.00706964	0.00706964	0.0353482	0.0353482	0.00706964	0.0353482
a	22	0	0	0	0	0	0	0	0	0	0	0	0	0	0	0	0	0	0	0	0	0.00404931	0	0.00404931	0.00404931	0.00404931	0.00404931	0.00404931	0.00404931	0.00404931	0.00404931	0.00404931	0.00404931	0.00404931	0.00404931	0.00584901	0.00584901	0.00584901	0.00584901	0.00584901	0.00584901	0.00701878	0.00701878	0.00701878	0.00701878	0.0350939	0.0350939	0.00701878	0.0350939
a	23	0	0	0	0	0	0	0	0	0	0	0	0	0	0	0	0	0	0	0	0	0.00380307	0.00380307	0	0.00380307	0.00380307	0.00380307	0.00380307	0.00380307	0.00380307	0.00380307	0.00380307	0.00380307	0.00380307	0.00380307	0.00549333	0.00549333	0.00549333	0.00549333	0.00549333	0.00549333	0.00659196	0.00659196	0.00659196	0.00659196	0.0329598	0.0329598	0.00659196	0.0329598
a	24	0	0	0	0	0	0	0	0	0	0	0	0	0	0	0	0	0	0	0	0	0.00385517	0.00385517	0.00385517	0	0.00385517	0.00385517	0.00385517	0.00385517	0.00385517	0.00385517	0.00385517	0.00385517	0.00385517	0.00385517	0.00556858	0.00556858	0.00556858	0.00556858	0.00556858	0.00556858	0.00668227	0.00668227	0.00668227	0.00668227	0.0334113	0.0334113	0.00668227	0.0334113
a	25	0	0	0	0	0	0	0	0	0	0	0	0	0	0	0	0	0	0	0	0	0.00410842	0.00410842	0.00410842	0.00410842	0	0.00410842	0.00410842	0.00410842	0.00410842	0.00410842	0.00410842	0.00410842	0.00410842	0.00410842	0.0059344	0.0059344	0.0059344	0.0059344	0.0059344	0.0059344	0.00712125	0.00712125	0.00712125	0.00712125	0.0356062	0.0356062	0.00712125	0.0356062
a	26	0	0	0	0	0	0	0	0	0	0	0	0	0	0	0	0	0	0	0	0	0.00399187	0.00399187	0.00399187	0.00399187	0.00399187	0	0.00399187	0.00399187	0.00399187	0.00399187	0.00399187	0.00399187	0.00399187	0.00399187	0.00576605	0.00576605	0.00576605	0.00576605	0.00576605	0.00576605	0.00691922	0.00691922	0.00691922	0.00691922	0.0345961	0.0345961	0.00691922	0.0345961
a	27	0	0	0	0	0	0	0	0	0	0	0	0	0	0	0	0	0	0	0	0	0.00404931	0.00404931	0.00404931	0.00404931	0.00404931	0.00404931	0	0.00404931	0.00404931	0.00404931	0.00404931	0.00404931	0.00404931	0.00404931	0.00584901	0.00584901	0.00584901	0.00584901	0.00584901	0.00584901	0.00701878	0.00701878	0.00701878	0.00701878	0.0350939	0.0350939	0.00701878	0.0350939
a	28	0	0	0	0	0	0	0	0	0	0	0	0	0	0	0	0	0	0	0	0	0.00393604	0.00393604	0.00393604	0.00393604	0.00393604	0.00393604	0.00393604	0	0.00393604	0.00393604	0.00393604	0.00393604	0.00393604	0.00393604	0.00568541	0.00568541	0.00568541	0.00568541	0.00568541	0.00568541	0.00682245	0.00682245	0.00682245	0.00682245	0.0341123	0.0341123	0.00682245	0.0341123
a	29	0	0	0	0	0	0	0	0	0	0	0	0	0	0	0	0	0	0	0	0	0.00382894	0.00382894	0.00382894	0.00382894	0.00382894	0.00382894	0.00382894	0.00382894	0	0.00382894	0.00382894	0.00382894	0.00382894	0.00382894	0.0055307	0.0055307	0.0055307	0.0055307	0.0055307	0.0055307	0.00663681	0.00663681	0.00663681	0.00663681	0.033184	0.033184	0.00663681	0.033184
a	30	0	0	0	0	0	0	0	0	0	0	0	0	0	0	0	0	0	0	0	0	0.00399187	0.00399187	0.00399187	0.00399187	0.00399187	0.00399187	0.00399187	0.00399187	0.00399187	0	0.00399187	0.00399187	0.00399187	0.00399187	0.00576605	0.00576605	0.00576605	0.00576605	0.00576605	0.00576605	0.00691922	0.00691922	0.00691922	0.00691922	0.0345961	0.0345961	0.00691922	0.0345961
a	31	0	0	0	0	0	0	0	0	0	0	0	0	0	0	0	0	0	0	0	0	0.00382894	0.00382894	0.00382894	0.00382894	0.00382894	0.00382894	0.00382894	0.00382894	0.00382894	0.00382894	0	0.00382894	0.00382894	0.00382894	0.0055307	0.0055307	0.0055307	0.0055307	0.0055307	0.0055307	0.00663681	0.00663681	0.00663681	0.00663681	0.033184	0.033184	0.00663681	0.033184
a	32	0	0	0	0	0	0	0	0	0	0	0	0	0	0	0	0	0	0	0	0	0.00404931	0.00404931	0.00404931	0.00404931	0.00404931	0.00404931	0.00404931	0.00404931	0.00404931	0.00404931	0.00404931	0	0.00404931	0.00404931	0.00584901	0.00584901	0.00584901	0.00584901	0.00584901	0.00584901	0.00701878	0.00701878	0.00701878	0.00701878	0.0350939	0.0350939	0.00701878	0.0350939
a	33	0	0	0	0	0	0	0	0	0	0	0	0	0	0	0	0	0	0	0	0	0.00393604	0.00393604	0.00393604	0.00393604	0.00393604	0.00393604	0.00393604	0.00393604	0.00393604	0.00393604	0.00393604	0.00393604	0	0.00393604	0.00568541	0.00568541	0.00568541	0.00568541	0.00568541	0.00568541	0.00682245	0.00682245	0.00682245	0.00682245	0.0341123	0.0341123	0.00682245	0.0341123
a	34	0	0	0	0	0	0	0	0	0	0	0	0	0	0	0	0	0	0	0	0	0.00407865	0.00407865	0.00407865	0.00407865	0.00407865	0.00407865	0.00407865	0.00407865	0.00407865	0.00407865	0.00407865	0.00407865	0.00407865	0	0.0058914	0.0058914	0.0058914	0.0058914	0.0058914	0.0058914	0.00706964	0.00706964	0.00706964	0.00706964	0.0353482	0.0353482	0.00706964	0.0353482
a	35	0	0	0	0	0	0	0	0	0	0	0	0	0	0	0	0	0	0	0	0	0.00250667	0.00250667	0.00250667	0.00250667	0.00250667	0.00250667	0.00250667	0.00250667	0.00250667	0.00250667	0.00250667	0.00250667	0.00250667	0.00250667	0	0.0105282	0.0105282	0.0105282	0.0105282	0.0105282	0.00701879	0.00701879	0.00701879	0.00701879	0.035094	0.035094	0.00701879	0.035094
a	36	0	0	0	0	0	0	0	0	0	0	0	0	0	0	0	0	0	0	0	0	0.00232285	0.00232285	0.00232285	0.00232285	0.00232285	0.00232285	0.00232285	0.00232285	0.00232285	0.00232285	0.00232285	0.00232285	0.00232285	0.00232285	0.00975612	0	0.00975612	0.00975612	0.00975612	0.00975612	0.00650408	0.00650408	0.00650408	0.00650408	0.0325204	0.0325204	0.00650408	0.0325204
a	37	0	0	0	0	0	0	0	0	0	0	0	0	0	0	0	0	0	0	0	0	0.00237026	0.00237026	0.00237026	0.00237026	0.00237026	0.00237026	0.00237026	0.00237026	0.00237026	0.00237026	0.00237026	0.00237026	0.00237026	0.00237026	0.00995522	0.00995522	0	0.00995522	0.00995522	0.00995522	0.00663682	0.00663682	0.00663682	0.00663682	0.0331841	0.0331841	0.00663682	0.0331841
a	38	0	0	0	0	0	0	0	0	0	0	0	0	0	0	0	0	0	0	0	0	0.00248877	0.00248877	0.00248877	0.00248877	0.00248877	0.00248877	0.00248877	0.00248877	0.00248877	0.00248877	0.00248877	0.00248877	0.00248877	0.00248877	0.010453	0.010453	0.010453	0	0.010453	0.010453	0.00696866	0.00696866	0.00696866	0.00696866	0.0348433	0.0348433	0.00696866	0.0348433
a	39	0	0	0	0	0	0	0	0	0	0	0	0	0	0	0	0	0	0	0	0	0.00254327	0.00254327	0.00254327	0.00254327	0.00254327	0.00254327	0.00254327	0.00254327	0.00254327	0.00254327	0.00254327	0.00254327	0.00254327	0.00254327	0.0106819	0.0106819	0.0106819	0.0106819	0	0.0106819	0.00712125	0.00712125	0.00712125	0.00712125	0.0356063	0.0356063	0.00712125	0.0356063
a	40	0	0	0	0	0	0	0	0	0	0	0	0	0	0	0	0	0	0	0	0	0.00243656	0.00243656	0.00243656	0.00243656	0.00243656	0.00243656	0.00243656	0.00243656	0.00243656	0.00243656	0.00243656	0.00243656	0.00243656	0.00243656	0.0102337	0.0102337	0.0102337	0.0102337	0.0102337	0	0.00682246	0.00682246	0.00682246	0.00682246	0.0341123	0.0341123	0.00682246	0.0341123
b	41	0	0	0	0	0	0	0	0	0	0	0	0	0	0	0	0	0	0	0	0	0.00295278	0.00295278	0.00295278	0.00295278	0.00295278	0.00295278	0.00295278	0.00295278	0.00295278	0.00295278	0.00295278	0.00295278	0.00295278	0.00295278	0.00688995	0.00688995	0.00688995	0.00688995	0.00688995	0.00688995	0	0.0155023	0.0155023	0.0155023	0.0413395	0.0413395	0.0155023	0.0413395
b	42	0	0	0	0	0	0	0	0	0	0	0	0	0	0	0	0	0	0	0	0	0.0028099	0.0028099	0.0028099	0.0028099	0.0028099	0.0028099	0.0028099	0.0028099	0.0028099	0.0028099	0.0028099	0.0028099	0.0028099	0.0028099	0.00655656	0.00655656	0.00655656	0.00655656	0.00655656	0.00655656	0.0147522	0	0.0147522	0.0147522	0.0393392	0.0393392	0.0147522	0.0393392
b	43	0	0	0	0	0	0	0	0	0	0	0	0	0	0	0	0	0	0	0	0	0.00270099	0.00270099	0.00270099	0.00270099	0.00270099	0.00270099	0.00270099	0.00270099	0.00270099	0.00270099	0.00270099	0.00270099	0.00270099	0.00270099	0.00630243	0.00630243	0.00630243	0.00630243	0.00630243	0.00630243	0.0141804	0.0141804	0	0.0141804	0.0378144	0.0378144	0.0141804	0.0378144
b	44	0	0	0	0	0	0	0	0	0	0	0	0	0	0	0	0	0	0	0	0	0.00272209	0.00272209	0.00272209	0.00272209	0.00272209	0.00272209	0.00272209	0.00272209	0.00272209	0.00272209	0.00272209	0.00272209	0.00272209	0.00272209	0.00635167	0.00635167	0.00635167	0.00635167	0.00635167	0.00635167	0.0142912	0.0142912	0.0142912	0	0.0381098	0.0381098	0.0142912	0.0381098
b	45	0	0	0	0	0	0	0	0	0	0	0	0	0	0	0	0	0	0	0	0	0.00300748	0.00300748	0.00300748	0.00300748	0.00300748	0.00300748	0.00300748	0.00300748	0.00300748	0.00300748	0.00300748	0.00300748	0.00300748	0.00300748	0.00701759	0.00701759	0.00701759	0.00701759	0.00701759	0.00701759	0.00842107	0.00842107	0.00842107	0.00842107	0	0.0421054	0.00842107	0.0421054
b	46	0	0	0	0	0	0	0	0	0	0	0	0	0	0	0	0	0	0	0	0	0.00315912	0.00315912	0.00315912	0.00315912	0.00315912	0.00315912	0.00315912	0.00315912	0.00315912	0.00315912	0.00315912	0.00315912	0.00315912	0.00315912	0.00737142	0.00737142	0.00737142	0.00737142	0.00737142	0.00737142	0.00884566	0.00884566	0.00884566	0.00884566	0.0442283	0	0.00884566	0.0442283
b	47	0	0	0	0	0	0	0	0	0	0	0	0	0	0	0	0	0	0	0	0	0.00274352	0.00274352	0.00274352	0.00274352	0.00274352	0.00274352	0.00274352	0.00274352	0.00274352	0.00274352	0.00274352	0.00274352	0.00274352	0.00274352	0.00640168	0.00640168	0.00640168	0.00640168	0.00640168	0.00640168	0.0144037	0.0144037	0.0144037	0.0144037	0.0384099	0.0384099	0	0.0384099
c	48	0	0	0	0	0	0	0	0	0	0	0	0	0	0	0	0	0	0	0	0	0.00368564	0.00368564	0.00368564	0.00368564	0.00368564	0.00368564	0.00368564	0.00368564	0.00368564	0.00368564	0.00368564	0.00368564	0.00368564	0.00368564	0.00859999	0.00859999	0.00859999	0.00859999	0.00859999	0.00859999	0.0103199	0.0103199	0.0103199	0.0103199	0.0515997	0.0515997	0.0103199	0
c	49	0	0	0	0	0	0	0	0	0	0	0	0	0	0	0	0	0	0	0	0	0.00319658	0.00319658	0.00319658	0.00319658	0.00319658	0.00319658	0.00319658	0.00319658	0.00319658	0.00319658	0.00319658	0.00319658	0.00319658	0.00319658	0.00745884	0.00745884	0.00745884	0.00745884	0.00745884	0.00745884	0.00895057	0.00895057	0.00895057	0.00895057	0.0447528	0.0447528	0.00895057	0.0447528
c	50	0	0	0	0	0	0	0	0	0	0	0	0	0	0	0	0	0	0	0	0	0.00338279	0.00338279	0.00338279	0.00338279	0.00338279	0.00338279	0.00338279	0.00338279	0.00338279	0.00338279	0.00338279	0.00338279	0.00338279	0.00338279	0.00789334	0.00789334	0.00789334	0.00789334	0.00789334	0.00789334	0.00947196	0.00947196	0.00947196	0.00947196	0.0473598	0.0473598	0.00947196	0.0473598
c	51	0	0	0	0	0	0	0	0	0	0	0	0	0	0	0	0	0	0	0	0	0.00358033	0.00358033	0.00358033	0.00358033	0.00358033	0.00358033	0.00358033	0.00358033	0.00358033	0.00358033	0.00358033	0.00358033	0.00358033	0.00358033	0.00835428	0.00835428	0.00835428	0.00835428	0.00835428	0.00835428	0.0100251	0.0100251	0.0100251	0.0100251	0.0501254	0.0501254	0.0100251	0.0501254
c	52	0	0	0	0	0	0	0	0	0	0	0	0	0	0	0	0	0	0	0	0	0.00348428	0.00348428	0.00348428	0.00348428	0.00348428	0.00348428	0.00348428	0.00348428	0.00348428	0.00348428	0.00348428	0.00348428	0.00348428	0.00348428	0.00813014	0.00813014	0.00813014	0.00813014	0.00813014	0.00813014	0.00975612	0.00975612	0.00975612	0.00975612	0.0487806	0.0487806	0.00975612	0.0487806
c	53	0	0	0	0	0	0	0	0	0	0	0	0	0	0	0	0	0	0	0	0	0.00335026	0.00335026	0.00335026	0.00335026	0.00335026	0.00335026	0.00335026	0.00335026	0.00335026	0.00335026	0.00335026	0.00335026	0.00335026	0.00335026	0.00781744	0.00781744	0.00781744	0.00781744	0.00781744	0.00781744	0.00938088	0.00938088	0.00938088	0.00938088	0.0469044	0.0469044	0.00938088	0.0469044
c	54	0	0	0	0	0	0	0	0	0	0	0	0	0	0	0	0	0	0	0	0	0.00322618	0.00322618	0.00322618	0.00322618	0.00322618	0.00322618	0.00322618	0.00322618	0.00322618	0.00322618	0.00322618	0.00322618	0.00322618	0.00322618	0.00752791	0.00752791	0.00752791	0.00752791	0.00752791	0.00752791	0.00903344	0.00903344	0.00903344	0.00903344	0.0451672	0.0451672	0.00903344	0.0451672
c	55	0	0	0	0	0	0	0	0	0	0	0	0	0	0	0	0	0	0	0	0	0.00319658	0.00319658	0.00319658	0.00319658	0.00319658	0.00319658	0.00319658	0.00319658	0.00319658	0.00319658	0.00319658	0.00319658	0.00319658	0.00319658	0.00745884	0.00745884	0.00745884	0.00745884	0.00745884	0.00745884	0.00895057	0.00895057	0.00895057	0.00895057	0.0447528	0.0447528	0.00895057	0.0447528
c	56	0	0	0	0	0	0	0	0	0	0	0	0	0	0	0	0	0	0	0	0	0.00319658	0.00319658	0.00319658	0.00319658	0.00319658	0.00319658	0.00319658	0.00319658	0.00319658	0.00319658	0.00319658	0.00319658	0.00319658	0.00319658	0.00745884	0.00745884	0.00745884	0.00745884	0.00745884	0.00745884	0.00895057	0.00895057	0.00895057	0.00895057	0.0447528	0.0447528	0.00895057	0.0447528
c	57	0	0	0	0	0	0	0	0	0	0	0	0	0	0	0	0	0	0	0	0	0.00331836	0.00331836	0.00331836	0.00331836	0.00331836	0.00331836	0.00331836	0.00331836	0.00331836	0.00331836	0.00331836	0.00331836	0.00331836	0.00331836	0.00774299	0.00774299	0.00774299	0.00774299	0.00774299	0.00774299	0.00929154	0.00929154	0.00929154	0.00929154	0.0464577	0.0464577	0.00929154	0.0464577
b	58	0	0	0	0	0	0	0	0	0	0	0	0	0	0	0	0	0	0	0	0	0.00287956	0.00287956	0.00287956	0.00287956	0.00287956	0.00287956	0.00287956	0.00287956	0.00287956	0.00287956	0.00287956	0.00287956	0.00287956	0.00287956	0.00671912	0.00671912	0.00671912	0.00671912	0.00671912	0.00671912	0.0080629	0.0080629	0.0080629	0.0080629	0.0403145	0.0403145	0.0080629	0.0403145
b	59	0	0	0	0	0	0	0	0	0	0	0	0	0	0	0	0	0	0	0	0	0.00272209	0.00272209	0.00272209	0.00272209	0.00272209	0.00272209	0.00272209	0.00272209	0.00272209	0.00272209	0.00272209	0.00272209	0.00272209	0.00272209	0.00635166	0.00635166	0.00635166	0.00635166	0.00635166	0.00635166	0.00762196	0.00762196	0.00762196	0.00762196	0.0381098	0.0381098	0.00762196	0.0381098
b	60	0	0	0	0	0	0	0	0	0	0	0	0	0	0	0	0	0	0	0	0	0.00274352	0.00274352	0.00274352	0.00274352	0.00274352	0.00274352	0.00274352	0.00274352	0.00274352	0.00274352	0.00274352	0.00274352	0.00274352	0.00274352	0.00640168	0.00640168	0.00640168	0.00640168	0.00640168	0.00640168	0.00768197	0.00768197	0.00768197	0.00768197	0.0384099	0.0384099	0.00768197	0.0384099
b	61	0	0	0	0	0	0	0	0	0	0	0	0	0	0	0	0	0	0	0	0	0.0028099	0.0028099	0.0028099	0.0028099	0.0028099	0.0028099	0.0028099	0.0028099	0.0028099	0.0028099	0.0028099	0.0028099	0.0028099	0.0028099	0.00655656	0.00655656	0.00655656	0.00655656	0.00655656	0.00655656	0.00786783	0.00786783	0.00786783	0.00786783	0.0393391	0.0393391	0.00786783	0.0393391
b	62	0	0	0	0	0	0	0	0	0	0	0	0	0	0	0	0	0	0	0	0	0.00290356	0.00290356	0.00290356	0.00290356	0.00290356	0.00290356	0.00290356	0.00290356	0.00290356	0.00290356	0.00290356	0.00290356	0.00290356	0.00290356	0.00677511	0.00677511	0.00677511	0.00677511	0.00677511	0.00677511	0.00813009	0.00813009	0.00813009	0.00813009	0.0406504	0.0406504	0.00813009	0.0406504
b	63	0	0	0	0	0	0	0	0	0	0	0	0	0	0	0	0	0	0	0	0	0.0030298	0.0030298	0.0030298	0.0030298	0.0030298	0.0030298	0.0030298	0.0030298	0.0030298	0.0030298	0.0030298	0.0030298	0.0030298	0.0030298	0.00706968	0.00706968	0.00706968	0.00706968	0.00706968	0.00706968	0.00848357	0.00848357	0.00848357	0.00848357	0.0424179	0.0424179	0.00848357	0.0424179
b	64	0	0	0	0	0	0	0	0	0	0	0	0	0	0	0	0	0	0	0	0	0.00272209	0.00272209	0.00272209	0.00272209	0.00272209	0.00272209	0.00272209	0.00272209	0.00272209	0.00272209	0.00272209	0.00272209	0.00272209	0.00272209	0.00635166	0.00635166	0.00635166	0.00635166	0.00635166	0.00635166	0.00762196	0.00762196	0.00762196	0.00762196	0.0381098	0.0381098	0.00762196	0.0381098
b	65	0	0	0	0	0	0	0	0	0	0	0	0	0	0	0	0	0	0	0	0	0.00285596	0.00285596	0.00285596	0.00285596	0.00285596	0.00285596	0.00285596	0.00285596	0.00285596	0.00285596	0.00285596	0.00285596	0.00285596	0.00285596	0.00666404	0.00666404	0.00666404	0.00666404	0.00666404	0.00666404	0.00799681	0.00799681	0.00799681	0.00799681	0.039984	0.039984	0.00799681	0.039984
b	66	0	0	0	0	0	0	0	0	0	0	0	0	0	0	0	0	0	0	0	0	0.00300368	0.00300368	0.00300368	0.00300368	0.00300368	0.00300368	0.00300368	0.00300368	0.00300368	0.00300368	0.00300368	0.00300368	0.00300368	0.00300368	0.00700873	0.00700873	0.00700873	0.00700873	0.00700873	0.00700873	0.00841044	0.00841044	0.00841044	0.00841044	0.0420522	0.0420522	0.00841044	0.0420522
b	67	0	0	0	0	0	0	0	0	0	0	0	0	0	0	0	0	0	0	0	0	0.00297801	0.00297801	0.00297801	0.00297801	0.00297801	0.00297801	0.00297801	0.00297801	0.00297801	0.00297801	0.00297801	0.00297801	0.00297801	0.00297801	0.00694883	0.00694883	0.00694883	0.00694883	0.00694883	0.00694883	0.00833855	0.00833855	0.00833855	0.00833855	0.0416928	0.0416928	0.00833855	0.0416928
b	68	0	0	0	0	0	0	0	0	0	0	0	0	0	0	0	0	0	0	0	0	0.0030298	0.0030298	0.0030298	0.0030298	0.0030298	0.0030298	0.0030298	0.0030298	0.0030298	0.0030298	0.0030298	0.0030298	0.0030298	0.0030298	0.00706968	0.00706968	0.00706968	0.00706968	0.00706968	0.00706968	0.00848357	0.00848357	0.00848357	0.00848357	0.0424179	0.0424179	0.00848357	0.0424179
b	69	0	0	0	0	0	0	0	0	0	0	0	0	0	0	0	0	0	0	0	0	0.00287956	0.00287956	0.00287956	0.00287956	0.00287956	0.00287956	0.00287956	0.00287956	0.00287956	0.00287956	0.00287956	0.00287956	0.00287956	0.00287956	0.00671912	0.00671912	0.00671912	0.00671912	0.00671912	0.00671912	0.0080629	0.0080629	0.0080629	0.0080629	0.0403145	0.0403145	0.0080629	0.0403145
b	70	0	0	0	0	0	0	0	0	0	0	0	0	0	0	0	0	0	0	0	0	0.00272209	0.00272209	0.00272209	0.00272209	0.00272209	0.00272209	0.00272209	0.00272209	0.00272209	0.00272209	0.00272209	0.00272209	0.00272209	0.00272209	0.00635166	0.00635166	0.00635166	0.00635166	0.00635166	0.00635166	0.00762196	0.00762196	0.00762196	0.00762196	0.0381098	0.0381098	0.00762196	0.0381098
b	71	0	0	0	0	0	0	0	0	0	0	0	0	0	0	0	0	0	0	0	0	0.00270099	0.00270099	0.00270099	0.00270099	0.00270099	0.00270099	0.00270099	0.00270099	0.00270099	0.00270099	0.00270099	0.00270099	0.00270099	0.00270099	0.00630243	0.00630243	0.00630243	0.00630243	0.00630243	0.00630243	0.00756287	0.00756287	0.00756287	0.00756287	0.0378144	0.0378144	0.00756287	0.0378144
b	72	0	0	0	0	0	0	0	0	0	0	0	0	0	0	0	0	0	0	0	0	0.00318589	0.00318589	0.00318589	0.00318589	0.00318589	0.00318589	0.00318589	0.00318589	0.00318589	0.00318589	0.00318589	0.00318589	0.00318589	0.00318589	0.00743389	0.00743389	0.00743389	0.00743389	0.00743389	0.00743389	0.00892063	0.00892063	0.00892063	0.00892063	0.0446031	0.0446031	0.00892063	0.0446031
a	73	0	0	0	0	0	0	0	0	0	0	0	0	0	0	0	0	0	0	0	0	0.00252484	0.00252484	0.00252484	0.00252484	0.00252484	0.00252484	0.00252484	0.00252484	0.00252484	0.00252484	0.00252484	0.00252484	0.00252484	0.00252484	0.0058914	0.0058914	0.0058914	0.0058914	0.0058914	0.0058914	0.00706965	0.00706965	0.00706965	0.00706965	0.0353482	0.0353482	0.00706965	0.0353482
a	74	0	0	0	0	0	0	0	0	0	0	0	0	0	0	0	0	0	0	0	0	0.00237026	0.00237026	0.00237026	0.00237026	0.00237026	0.00237026	0.00237026	0.00237026	0.00237026	0.00237026	0.00237026	0.00237026	0.00237026	0.00237026	0.00553071	0.00553071	0.00553071	0.00553071	0.00553071	0.00553071	0.00663681	0.00663681	0.00663681	0.00663681	0.0331841	0.0331841	0.00663681	0.0331841
a	75	0	0	0	0	0	0	0	0	0	0	0	0	0	0	0	0	0	0	0	0	0.00256197	0.00256197	0.00256197	0.00256197	0.00256197	0.00256197	0.00256197	0.00256197	0.00256197	0.00256197	0.00256197	0.00256197	0.00256197	0.00256197	0.00597804	0.00597804	0.00597804	0.00597804	0.00597804	0.00597804	0.00717362	0.00717362	0.00717362	0.00717362	0.0358681	0.0358681	0.00717362	0.0358681
a	76	0	0	0	0	0	0	0	0	0	0	0	0	0	0	0	0	0	0	0	0	0.00247112	0.00247112	0.00247112	0.00247112	0.00247112	0.00247112	0.00247112	0.00247112	0.00247112	0.00247112	0.00247112	0.00247112	0.00247112	0.00247112	0.00576606	0.00576606	0.00576606	0.00576606	0.00576606	0.00576606	0.00691923	0.00691923	0.00691923	0.00691923	0.0345962	0.0345962	0.00691923	0.0345962
a	77	0	0	0	0	0	0	0	0	0	0	0	0	0	0	0	0	0	0	0	0	0.00258095	0.00258095	0.00258095	0.00258095	0.00258095	0.00258095	0.00258095	0.00258095	0.00258095	0.00258095	0.00258095	0.00258095	0.00258095	0.00258095	0.00602233	0.00602233	0.00602233	0.00602233	0.00602233	0.00602233	0.00722675	0.00722675	0.00722675	0.00722675	0.0361338	0.0361338	0.00722675	0.0361338
a	78	0	0	0	0	0	0	0	0	0	0	0	0	0	0	0	0	0	0	0	0	0.00237026	0.00237026	0.00237026	0.00237026	0.00237026	0.00237026	0.00237026	0.00237026	0.00237026	0.00237026	0.00237026	0.00237026	0.00237026	0.00237026	0.00553071	0.00553071	0.00553071	0.00553071	0.00553071	0.00553071	0.00663682	0.00663682	0.00663682	0.00663682	0.0331841	0.0331841	0.00663682	0.0331841
a	79	0	0	0	0	0	0	0	0	0	0	0	0	0	0	0	0	0	0	0	0	0.00247112	0.00247112	0.00247112	0.00247112	0.00247112	0.00247112	0.00247112	0.00247112	0.00247112	0.00247112	0.00247112	0.00247112	0.00247112	0.00247112	0.00576606	0.00576606	0.00576606	0.00576606	0.00576606	0.00576606	0.00691923	0.00691923	0.00691923	0.00691923	0.0345962	0.0345962	0.00691923	0.0345962
a	80	0	0	0	0	0	0	0	0	0	0	0	0	0	0	0	0	0	0	0	0	0.00245372	0.00245372	0.00245372	0.00245372	0.00245372	0.00245372	0.00245372	0.00245372	0.00245372	0.00245372	0.00245372	0.00245372	0.00245372	0.00245372	0.00572545	0.00572545	0.00572545	0.00572545	0.00572545	0.00572545	0.00687051	0.00687051	0.00687051	0.00687051	0.0343525	0.0343525	0.00687051	0.0343525
a	81	0	0	0	0	0	0	0	0	0	0	0	0	0	0	0	0	0	0	0	0	0.00250667	0.00250667	0.00250667	0.00250667	0.00250667	0.00250667	0.00250667	0.00250667	0.00250667	0.00250667	0.00250667	0.00250667	0.00250667	0.00250667	0.00584902	0.00584902	0.00584902	0.00584902	0.00584902	0.00584902	0.00701879	0.00701879	0.00701879	0.00701879	0.035094	0.035094	0.00701879	0.035094
a	82	0	0	0	0	0	0	0	0	0	0	0	0	0	0	0	0	0	0	0	0	0.00235424	0.00235424	0.00235424	0.00235424	0.00235424	0.00235424	0.00235424	0.00235424	0.00235424	0.00235424	0.00235424	0.00235424	0.00235424	0.00235424	0.00549334	0.00549334	0.00549334	0.00549334	0.00549334	0.00549334	0.00659197	0.00659197	0.00659197	0.00659197	0.0329599	0.0329599	0.00659197	0.0329599
a	83	0	0	0	0	0	0	0	0	0	0	0	0	0	0	0	0	0	0	0	0	0.00235424	0.00235424	0.00235424	0.00235424	0.00235424	0.00235424	0.00235424	0.00235424	0.00235424	0.00235424	0.00235424	0.00235424	0.00235424	0.00235424	0.00549334	0.00549334	0.00549334	0.00549334	0.00549334	0.00549334	0.00659197	0.00659197	0.00659197	0.00659197	0.0329599	0.0329599	0.00659197	0.0329599
a	84	0	0	0	0	0	0	0	0	0	0	0	0	0	0	0	0	0	0	0	0	0.00250667	0.00250667	0.00250667	0.00250667	0.00250667	0.00250667	0.00250667	0.00250667	0.00250667	0.00250667	0.00250667	0.00250667	0.00250667	0.00250667	0.00584902	0.00584902	0.00584902	0.00584902	0.00584902	0.00584902	0.00701879	0.00701879	0.00701879	0.00701879	0.035094	0.035094	0.00701879	0.035094
a	85	0	0	0	0	0	0	0	0	0	0	0	0	0	0	0	0	0	0	0	0	0.00243656	0.00243656	0.00243656	0.00243656	0.00243656	0.00243656	0.00243656	0.00243656	0.00243656	0.00243656	0.00243656	0.00243656	0.00243656	0.00243656	0.00568541	0.00568541	0.00568541	0.00568541	0.00568541	0.00568541	0.00682246	0.00682246	0.00682246	0.00682246	0.0341123	0.0341123	0.00682246	0.0341123
a	86	0	0	0	0	0	0	0	0	0	0	0	0	0	0	0	0	0	0	0	0	0.00232285	0.00232285	0.00232285	0.00232285	0.00232285	0.00232285	0.00232285	0.00232285	0.00232285	0.00232285	0.00232285	0.00232285	0.00232285	0.00232285	0.00542009	0.00542009	0.00542009	0.00542009	0.00542009	0.00542009	0.00650408	0.00650408	0.00650408	0.00650408	0.0325204	0.0325204	0.00650408	0.0325204
a	87	0	0	0	0	0	0	0	0	0	0	0	0	0	0	0	0	0	0	0	0	0.00238649	0.00238649	0.00238649	0.00238649	0.00238649	0.00238649	0.00238649	0.00238649	0.00238649	0.00238649	0.00238649	0.00238649	0.00238649	0.00238649	0.00556859	0.00556859	0.00556859	0.00556859	0.00556859	0.00556859	0.00668227	0.00668227	0.00668227	0.00668227	0.0334114	0.0334114	0.00668227	0.0334114
a	88	0	0	0	0	0	0	0	0	0	0	0	0	0	0	0	0	0	0	0	0	0.00237026	0.00237026	0.00237026	0.00237026	0.00237026	0.00237026	0.00237026	0.00237026	0.00237026	0.00237026	0.00237026	0.00237026	0.00237026	0.00237026	0.00553071	0.00553071	0.00553071	0.00553071	0.00553071	0.00553071	0.00663682	0.00663682	0.00663682	0.00663682	0.0331841	0.0331841	0.00663682	0.0331841
a	89	0	0	0	0	0	0	0	0	0	0	0	0	0	0	0	0	0	0	0	0	0.00252484	0.00252484	0.00252484	0.00252484	0.00252484	0.00252484	0.00252484	0.00252484	0.00252484	0.00252484	0.00252484	0.00252484	0.00252484	0.00252484	0.00589141	0.00589141	0.00589141	0.00589141	0.00589141	0.00589141	0.00706965	0.00706965	0.00706965	0.00706965	0.0353483	0.0353483	0.00706965	0.0353483
a	90	0	0	0	0	0	0	0	0	0	0	0	0	0	0	0	0	0	0	0	0	0.00252484	0.00252484	0.00252484	0.00252484	0.00252484	0.00252484	0.00252484	0.00252484	0.00252484	0.00252484	0.00252484	0.00252484	0.00252484	0.00252484	0.00589141	0.00589141	0.00589141	0.00589141	0.00589141	0.00589141	0.00706965	0.00706965	0.00706965	0.00706965	0.0353483	0.0353483	0.00706965	0.0353483
a	91	0	0	0	0	0	0	0	0	0	0	0	0	0	0	0	0	0	0	0	0	0.00245372	0.00245372	0.00245372	0.00245372	0.00245372	0.00245372	0.00245372	0.00245372	0.00245372	0.00245372	0.00245372	0.00245372	0.00245372	0.00245372	0.00572545	0.00572545	0.00572545	0.00572545	0.00572545	0.00572545	0.00687051	0.00687051	0.00687051	0.00687051	0.0343525	0.0343525	0.00687051	0.0343525
a	92	0	0	0	0	0	0	0	0	0	0	0	0	0	0	0	0	0	0	0	0	0.00241964	0.00241964	0.00241964	0.00241964	0.00241964	0.00241964	0.00241964	0.00241964	0.00241964	0.00241964	0.00241964	0.00241964	0.00241964	0.00241964	0.00564593	0.00564593	0.00564593	0.00564593	0.00564593	0.00564593	0.00677508	0.00677508	0.00677508	0.00677508	0.0338754	0.0338754	0.00677508	0.0338754
a	93	0	0	0	0	0	0	0	0	0	0	0	0	0	0	0	0	0	0	0	0	0.00248877	0.00248877	0.00248877	0.00248877	0.00248877	0.00248877	0.00248877	0.00248877	0.00248877	0.00248877	0.00248877	0.00248877	0.00248877	0.00248877	0.00580724	0.00580724	0.00580724	0.00580724	0.00580724	0.00580724	0.00696866	0.00696866	0.00696866	0.00696866	0.0348433	0.0348433	0.00696866	0.0348433
a	94	0	0	0	0	0	0	0	0	0	0	0	0	0	0	0	0	0	0	0	0	0.00240295	0.00240295	0.00240295	0.00240295	0.00240295	0.00240295	0.00240295	0.00240295	0.00240295	0.00240295	0.00240295	0.00240295	0.00240295	0.00240295	0.00560699	0.00560699	0.00560699	0.00560699	0.00560699	0.00560699	0.00672836	0.00672836	0.00672836	0.00672836	0.0336418	0.0336418	0.00672836	0.0336418
a	95	0	0	0	0	0	0	0	0	0	0	0	0	0	0	0	0	0	0	0	0	0.00248877	0.00248877	0.00248877	0.00248877	0.00248877	0.00248877	0.00248877	0.00248877	0.00248877	0.00248877	0.00248877	0.00248877	0.00248877	0.00248877	0.00580724	0.00580724	0.00580724	0.00580724	0.00580724	0.00580724	0.00696866	0.00696866	0.00696866	0.00696866	0.0348433	0.0348433	0.00696866	0.0348433
a	96	0	0	0	0	0	0	0	0	0	0	0	0	0	0	0	0	0	0	0	0	0.00254327	0.00254327	0.00254327	0.00254327	0.00254327	0.00254327	0.00254327	0.00254327	0.00254327	0.00254327	0.00254327	0.00254327	0.00254327	0.00254327	0.00593441	0.00593441	0.00593441	0.00593441	0.00593441	0.00593441	0.00712125	0.00712125	0.00712125	0.00712125	0.0356063	0.0356063	0.00712125	0.0356063
a	97	0	0	0	0	0	0	0	0	0	0	0	0	0	0	0	0	0	0	0	0	0.00252484	0.00252484	0.00252484	0.00252484	0.00252484	0.00252484	0.00252484	0.00252484	0.00252484	0.00252484	0.00252484	0.00252484	0.00252484	0.00252484	0.0058914	0.0058914	0.0058914	0.0058914	0.0058914	0.0058914	0.00706965	0.00706965	0.00706965	0.00706965	0.0353482	0.0353482	0.00706965	0.0353482
a	98	0	0	0	0	0	0	0	0	0	0	0	0	0	0	0	0	0	0	0	0	0.00258094	0.00258094	0.00258094	0.00258094	0.00258094	0.00258094	0.00258094	0.00258094	0.00258094	0.00258094	0.00258094	0.00258094	0.00258094	0.00258094	0.00602232	0.00602232	0.00602232	0.00602232	0.00602232	0.00602232	0.00722675	0.00722675	0.00722675	0.00722675	0.0361338	0.0361338	0.00722675	0.0361338
a	99	0	0	0	0	0	0	0	0	0	0	0	0	0	0	0	0	0	0	0	0	0.00240295	0.00240295	0.00240295	0.00240295	0.00240295	0.00240295	0.00240295	0.00240295	0.00240295	0.00240295	0.00240295	0.00240295	0.00240295	0.00240295	0.00560699	0.00560699	0.00560699	0.00560699	0.00560699	0.00560699	0.00672836	0.00672836	0.00672836	0.00672836	0.0336418	0.0336418	0.00672836	0.0336418
c	100	0	0	0	0	0	0	0	0	0	0	0	0	0	0	0	0	0	0	0	0	0.00325633	0.00325633	0.00325633	0.00325633	0.00325633	0.00325633	0.00325633	0.00325633	0.00325633	0.00325633	0.00325633	0.00325633	0.00325633	0.00325633	0.00759826	0.00759826	0.00759826	0.00759826	0.00759826	0.00759826	0.00911787	0.00911787	0.00911787	0.00911787	0.0455893	0.0455893	0.00911787	0.0455893
c	101	0	0	0	0	0	0	0	0	0	0	0	0	0	0	0	0	0	0	0	0	0.00319658	0.00319658	0.00319658	0.00319658	0.00319658	0.00319658	0.00319658	0.00319658	0.00319658	0.00319658	0.00319658	0.00319658	0.00319658	0.00319658	0.00745884	0.00745884	0.00745884	0.00745884	0.00745884	0.00745884	0.00895057	0.00895057	0.00895057	0.00895057	0.0447528	0.0447528	0.00895057	0.0447528
c	102	0	0	0	0	0	0	0	0	0	0	0	0	0	0	0	0	0	0	0	0	0.00316752	0.00316752	0.00316752	0.00316752	0.00316752	0.00316752	0.00316752	0.00316752	0.00316752	0.00316752	0.00316752	0.00316752	0.00316752	0.00316752	0.00739103	0.00739103	0.00739103	0.00739103	0.00739103	0.00739103	0.0088692	0.0088692	0.0088692	0.0088692	0.044346	0.044346	0.0088692	0.044346
c	103	0	0	0	0	0	0	0	0	0	0	0	0	0	0	0	0	0	0	0	0	0.00319658	0.00319658	0.00319658	0.00319658	0.00319658	0.00319658	0.00319658	0.00319658	0.00319658	0.00319658	0.00319658	0.00319658	0.00319658	0.00319658	0.00745884	0.00745884	0.00745884	0.00745884	0.00745884	0.00745884	0.00895057	0.00895057	0.00895057	0.00895057	0.0447528	0.0447528	0.00895057	0.0447528
b	104	0	0	0	0	0	0	0	0	0	0	0	0	0	0	0	0	0	0	0	0	0.00270099	0.00270099	0.00270099	0.00270099	0.00270099	0.00270099	0.00270099	0.00270099	0.00270099	0.00270099	0.00270099	0.00270099	0.00270099	0.00270099	0.00630242	0.00630242	0.00630242	0.00630242	0.00630242	0.00630242	0.00756287	0.00756287	0.00756287	0.00756287	0.0378144	0.0378144	0.00756287	0.0378144
b	105	0	0	0	0	0	0	0	0	0	0	0	0	0	0	0	0	0	0	0	0	0.00292796	0.00292796	0.00292796	0.00292796	0.00292796	0.00292796	0.00292796	0.00292796	0.00292796	0.00292796	0.00292796	0.00292796	0.00292796	0.00292796	0.00683204	0.00683204	0.00683204	0.00683204	0.00683204	0.00683204	0.00819841	0.00819841	0.00819841	0.00819841	0.040992	0.040992	0.00819841	0.040992
b	106	0	0	0	0	0	0	0	0	0	0	0	0	0	0	0	0	0	0	0	0	0.00290356	0.00290356	0.00290356	0.00290356	0.00290356	0.00290356	0.00290356	0.00290356	0.00290356	0.00290356	0.00290356	0.00290356	0.00290356	0.00290356	0.00677511	0.00677511	0.00677511	0.00677511	0.00677511	0.00677511	0.00813009	0.00813009	0.00813009	0.00813009	0.0406504	0.0406504	0.00813009	0.0406504
a	107	0	0	0	0	0	0	0	0	0	0	0	0	0	0	0	0	0	0	0	0	0	0	0	0	0	0	0	0	0	0	0	0	0	0	0	0	0	0	0	0	0	0	0	0	0	0	0	0
a	108	0	0	0	0	0	0	0	0	0	0	0	0	0	0	0	0	0	0	0	0	0	0	0	0	0	0	0	0	0	0	0	0	0	0	0	0	0	0	0	0	0	0	0	0	0	0	0	0
a	109	0	0	0	0	0	0	0	0	0	0	0	0	0	0	0	0	0	0	0	0	0	0	0	0	0	0	0	0	0	0	0	0	0	0	0	0	0	0	0	0	0	0	0	0	0	0	0	0
a	110	0	0	0	0	0	0	0	0	0	0	0	0	0	0	0	0	0	0	0	0	0	0	0	0	0	0	0	0	0	0	0	0	0	0	0	0	0	0	0	0	0	0	0	0	0	0	0	0
c	111	0	0	0	0	0	0	0	0	0	0	0	0	0	0	0	0	0	0	0	0	0	0	0	0	0	0	0	0	0	0	0	0	0	0	0	0	0	0	0	0	0	0	0	0	0	0	0	0
a	112	0	0	0	0	0	0	0	0	0	0	0	0	0	0	0	0	0	0	0	0	0	0	0	0	0	0	0	0	0	0	0	0	0	0	0	0	0	0	0	0	0	0	0	0	0	0	0	0
b	113	0	0	0	0	0	0	0	0	0	0	0	0	0	0	0	0	0	0	0	0	0	0	0	0	0	0	0	0	0	0	0	0	0	0	0	0	0	0	0	0	0	0	0	0	0	0	0	0
a	114	0	0	0	0	0	0	0	0	0	0	0	0	0	0	0	0	0	0	0	0	0	0	0	0	0	0	0	0	0	0	0	0	0	0	0	0	0	0	0	0	0	0	0	0	0	0	0	0
a	115	0	0	0	0	0	0	0	0	0	0	0	0	0	0	0	0	0	0	0	0	0	0	0	0	0	0	0	0	0	0	0	0	0	0	0	0	0	0	0	0	0	0	0	0	0	0	0	0
a	116	0	0	0	0	0	0	0	0	0	0	0	0	0	0	0	0	0	0	0	0	0	0	0	0	0	0	0	0	0	0	0	0	0	0	0	0	0	0	0	0	0	0	0	0	0	0	0	0
a	117	0	0	0	0	0	0	0	0	0	0	0	0	0	0	0	0	0	0	0	0	0	0	0	0	0	0	0	0	0	0	0	0	0	0	0	0	0	0	0	0	0	0	0	0	0	0	0	0
c	118	0	0	0	0	0	0	0	0	0	0	0	0	0	0	0	0	0	0	0	0	0	0	0	0	0	0	0	0	0	0	0	0	0	0	0	0	0	0	0	0	0	0	0	0	0	0	0	0
b	119	0	0	0	0	0	0	0	0	0	0	0	0	0	0	0	0	0	0	0	0	0	0	0	0	0	0	0	0	0	0	0	0	0	0	0	0	0	0	0	0	0	0	0	0	0	0	0	0
b	120	0	0	0	0	0	0	0	0	0	0	0	0	0	0	0	0	0	0	0	0	0	0	0	0	0	0	0	0	0	0	0	0	0	0	0	0	0	0	0	0	0	0	0	0	0	0	0	0
a	121	0	0	0	0	0	0	0	0	0	0	0	0	0	0	0	0	0	0	0	0	0	0	0	0	0	0	0	0	0	0	0	0	0	0	0	0	0	0	0	0	0	0	0	0	0	0	0	0
a	122	0	0	0	0	0	0	0	0	0	0	0	0	0	0	0	0	0	0	0	0	0	0	0	0	0	0	0	0	0	0	0	0	0	0	0	0	0	0	0	0	0	0	0	0	0	0	0	0
b	123	0	0	0	0	0	0	0	0	0	0	0	0	0	0	0	0	0	0	0	0	0	0	0	0	0	0	0	0	0	0	0	0	0	0	0	0	0	0	0	0	0	0	0	0	0	0	0	0
a	124	0	0	0	0	0	0	0	0	0	0	0	0	0	0	0	0	0	0	0	0	0	0	0	0	0	0	0	0	0	0	0	0	0	0	0	0	0	0	0	0	0	0	0	0	0	0	0	0
a	125	0	0	0	0	0	0	0	0	0	0	0	0	0	0	0	0	0	0	0	0	0	0	0	0	0	0	0	0	0	0	0	0	0	0	0	0	0	0	0	0	0	0	0	0	0	0	0	0
b	126	0	0	0	0	0	0	0	0	0	0	0	0	0	0	0	0	0	0	0	0	0	0	0	0	0	0	0	0	0	0	0	0	0	0	0	0	0	0	0	0	0	0	0	0	0	0	0	0
a	127	0	0	0	0	0	0	0	0	0	0	0	0	0	0	0	0	0	0	0	0	0	0	0	0	0	0	0	0	0	0	0	0	0	0	0	0	0	0	0	0	0	0	0	0	0	0	0	0
a	128	0	0	0	0	0	0	0	0	0	0	0	0	0	0	0	0	0	0	0	0	0	0	0	0	0	0	0	0	0	0	0	0	0	0	0	0	0	0	0	0	0	0	0	0	0	0	0	0
b	129	0	0	0	0	0	0	0	0	0	0	0	0	0	0	0	0	0	0	0	0	0	0	0	0	0	0	0	0	0	0	0	0	0	0	0	0	0	0	0	0	0	0	0	0	0	0	0	0
a	130	0	0	0	0	0	0	0	0	0	0	0	0	0	0	0	0	0	0	0	0	0	0	0	0	0	0	0	0	0	0	0	0	0	0	0	0	0	0	0	0	0	0	0	0	0	0	0	0
a	131	0	0	0	0	0	0	0	0	0	0	0	0	0	0	0	0	0	0	0	0	0	0	0	0	0	0	0	0	0	0	0	0	0	0	0	0	0	0	0	0	0	0	0	0	0	0	0	0
a	132	0	0	0	0	0	0	0	0	0	0	0	0	0	0	0	0	0	0	0	0	0	0	0	0	0	0	0	0	0	0	0	0	0	0	0	0	0	0	0	0	0	0	0	0	0	0	0	0
a	133	0	0	0	0	0	0	0	0	0	0	0	0	0	0	0	0	0	0	0	0	0	0	0	0	0	0	0	0	0	0	0	0	0	0	0	0	0	0	0	0	0	0	0	0	0	0	0	0
a	134	0	0	0	0	0	0	0	0	0	0	0	0	0	0	0	0	0	0	0	0	0	0	0	0	0	0	0	0	0	0	0	0	0	0	0	0	0	0	0	0	0	0	0	0	0	0	0	0
a	135	0	0	0	0	0	0	0	0	0	0	0	0	0	0	0	0	0	0	0	0	0	0	0	0	0	0	0	0	0	0	0	0	0	0	0	0	0	0	0	0	0	0	0	0	0	0	0	0
a	136	0	0	0	0	0	0	0	0	0	0	0	0	0	0	0	0	0	0	0	0	0	0	0	0	0	0	0	0	0	0	0	0	0	0	0	0	0	0	0	0	0	0	0	0	0	0	0	0
a	137	0	0	0	0	0	0	0	0	0	0	0	0	0	0	0	0	0	0	0	0	0	0	0	0	0	0	0	0	0	0	0	0	0	0	0	0	0	0	0	0	0	0	0	0	0	0	0	0
a	138	0	0	0	0	0	0	0	0	0	0	0	0	0	0	0	0	0	0	0	0	0	0	0	0	0	0	0	0	0	0	0	0	0	0	0	0	0	0	0	0	0	0	0	0	0	0	0	0
b	139	0	0	0	0	0	0	0	0	0	0	0	0	0	0	0	0	0	0	0	0	0	0	0	0	0	0	0	0	0	0	0	0	0	0	0	0	0	0	0	0	0	0	0	0	0	0	0	0
a	140	0	0	0	0	0	0	0	0	0	0	0	0	0	0	0	0	0	0	0	0	0	0	0	0	0	0	0	0	0	0	0	0	0	0	0	0	0	0	0	0	0	0	0	0	0	0	0	0
a	141	0	0	0	0	0	0	0	0	0	0	0	0	0	0	0	0	0	0	0	0	0	0	0	0	0	0	0	0	0	0	0	0	0	0	0	0	0	0	0	0	0	0	0	0	0	0	0	0
a	142	0	0	0	0	0	0	0	0	0	0	0	0	0	0	0	0	0	0	0	0	0	0	0	0	0	0	0	0	0	0	0	0	0	0	0	0	0	0	0	0	0	0	0	0	0	0	0	0
a	143	0	0	0	0	0	0	0	0	0	0	0	0	0	0	0	0	0	0	0	0	0	0	0	0	0	0	0	0	0	0	0	0	0	0	0	0	0	0	0	0	0	0	0	0	0	0	0	0
a	144	0	0	0	0	0	0	0	0	0	0	0	0	0	0	0	0	0	0	0	0	0	0	0	0	0	0	0	0	0	0	0	0	0	0	0	0	0	0	0	0	0	0	0	0	0	0	0	0
a	145	0	0	0	0	0	0	0	0	0	0	0	0	0	0	0	0	0	0	0	0	0	0	0	0	0	0	0	0	0	0	0	0	0	0	0	0	0	0	0	0	0	0	0	0	0	0	0	0
c	146	0	0	0	0	0	0	0	0	0	0	0	0	0	0	0	0	0	0	0	0	0	0	0	0	0	0	0	0	0	0	0	0	0	0	0	0	0	0	0	0	0	0	0	0	0	0	0	0
c	147	0	0	0	0	0	0	0	0	0	0	0	0	0	0	0	0	0	0	0	0	0	0	0	0	0	0	0	0	0	0	0	0	0	0	0	0	0	0	0	0	0	0	0	0	0	0	0	0
c	148	0	0	0	0	0	0	0	0	0	0	0	0	0	0	0	0	0	0	0	0	0	0	0	0	0	0	0	0	0	0	0	0	0	0	0	0	0	0	0	0	0	0	0	0	0	0	0	0
b	149	0	0	0	0	0	0	0	0	0	0	0	0	0	0	0	0	0	0	0	0	0	0	0	0	0	0	0	0	0	0	0	0	0	0	0	0	0	0	0	0	0	0	0	0	0	0	0	0
b	150	0	0	0	0	0	0	0	0	0	0	0	0	0	0	0	0	0	0	0	0	0	0	0	0	0	0	0	0	0	0	0	0	0	0	0	0	0	0	0	0	0	0	0	0	0	0	0	0
b	151	0	0	0	0	0	0	0	0	0	0	0	0	0	0	0	0	0	0	0	0	0	0	0	0	0	0	0	0	0	0	0	0	0	0	0	0	0	0	0	0	0	0	0	0	0	0	0	0
a	152	0	0	0	0	0	0	0	0	0	0	0	0	0	0	0	0	0	0	0	0	0	0	0	0	0	0	0	0	0	0	0	0	0	0	0	0	0	0	0	0	0	0	0	0	0	0	0	0
a	153	0	0	0	0	0	0	0	0	0	0	0	0	0	0	0	0	0	0	0	0	0	0	0	0	0	0	0	0	0	0	0	0	0	0	0	0	0	0	0	0	0	0	0	0	0	0	0	0
a	154	0	0	0	0	0	0	0	0	0	0	0	0	0	0	0	0	0	0	0	0	0	0	0	0	0	0	0	0	0	0	0	0	0	0	0	0	0	0	0	0	0	0	0	0	0	0	0	0
a	155	0	0	0	0	0	0	0	0	0	0	0	0	0	0	0	0	0	0	0	0	0	0	0	0	0	0	0	0	0	0	0	0	0	0	0	0	0	0	0	0	0	0	0	0	0	0	0	0
b	156	0	0	0	0	0	0	0	0	0	0	0	0	0	0	0	0	0	0	0	0	0	0	0	0	0	0	0	0	0	0	0	0	0	0	0	0	0	0	0	0	0	0	0	0	0	0	0	0
b	157	0	0	0	0	0	0	0	0	0	0	0	0	0	0	0	0	0	0	0	0	0	0	0	0	0	0	0	0	0	0	0	0	0	0	0	0	0	0	0	0	0	0	0	0	0	0	0	0
a	158	0	0	0	0	0	0	0	0	0	0	0	0	0	0	0	0	0	0	0	0	0	0	0	0	0	0	0	0	0	0	0	0	0	0	0	0	0	0	0	0	0	0	0	0	0	0	0	0
a	159	0	0	0	0	0	0	0	0	0	0	0	0	0	0	0	0	0	0	0	0	0	0	0	0	0	0	0	0	0	0	0	0	0	0	0	0	0	0	0	0	0	0	0	0	0	0	0	0
a	160	0	0	0	0	0	0	0	0	0	0	0	0	0	0	0	0	0	0	0	0	0	0	0	0	0	0	0	0	0	0	0	0	0	0	0	0	0	0	0	0	0	0	0	0	0	0	0	0
a	161	0	0	0	0	0	0	0	0	0	0	0	0	0	0	0	0	0	0	0	0	0	0	0	0	0	0	0	0	0	0	0	0	0	0	0	0	0	0	0	0	0	0	0	0	0	0	0	0
a	162	0	0	0	0	0	0	0	0	0	0	0	0	0	0	0	0	0	0	0	0	0	0	0	0	0	0	0	0	0	0	0	0	0	0	0	0	0	0	0	0	0	0	0	0	0	0	0	0
a	163	0	0	0	0	0	0	0	0	0	0	0	0	0	0	0	0	0	0	0	0	0	0	0	0	0	0	0	0	0	0	0	0	0	0	0	0	0	0	0	0	0	0	0	0	0	0	0	0
a	164	0	0	0	0	0	0	0	0	0	0	0	0	0	0	0	0	0	0	0	0	0	0	0	0	0	0	0	0	0	0	0	0	0	0	0	0	0	0	0	0	0	0	0	0	0	0	0	0
b	165	0	0	0	0	0	0	0	0	0	0	0	0	0	0	0	0	0	0	0	0	0	0	0	0	0	0	0	0	0	0	0	0	0	0	0	0	0	0	0	0	0	0	0	0	0	0	0	0
b	166	0	0	0	0	0	0	0	0	0	0	0	0	0	0	0	0	0	0	0	0	0	0	0	0	0	0	0	0	0	0	0	0	0	0	0	0	0	0	0	0	0	0	0	0	0	0	0	0
a	167	0	0	0	0	0	0	0	0	0	0	0	0	0	0	0	0	0	0	0	0	0	0	0	0	0	0	0	0	0	0	0	0	0	0	0	0	0	0	0	0	0	0	0	0	0	0	0	0
a	168	0	0	0	0	0	0	0	0	0	0	0	0	0	0	0	0	0	0	0	0	0	0	0	0	0	0	0	0	0	0	0	0	0	0	0	0	0	0	0	0	0	0	0	0	0	0	0	0
a	169	0	0	0	0	0	0	0	0	0	0	0	0	0	0	0	0	0	0	0	0	0	0	0	0	0	0	0	0	0	0	0	0	0	0	0	0	0	0	0	0	0	0	0	0	0	0	0	0
a	170	0	0	0	0	0	0	0	0	0	0	0	0	0	0	0	0	0	0	0	0	0	0	0	0	0	0	0	0	0	0	0	0	0	0	0	0	0	0	0	0	0	0	0	0	0	0	0	0
a	171	0	0	0	0	0	0	0	0	0	0	0	0	0	0	0	0	0	0	0	0	0	0	0	0	0	0	0	0	0	0	0	0	0	0	0	0	0	0	0	0	0	0	0	0	0	0	0	0
a	172	0	0	0	0	0	0	0	0	0	0	0	0	0	0	0	0	0	0	0	0	0	0	0	0	0	0	0	0	0	0	0	0	0	0	0	0	0	0	0	0	0	0	0	0	0	0	0	0
a	173	0	0	0	0	0	0	0	0	0	0	0	0	0	0	0	0	0	0	0	0	0	0	0	0	0	0	0	0	0	0	0	0	0	0	0	0	0	0	0	0	0	0	0	0	0	0	0	0
b	174	0	0	0	0	0	0	0	0	0	0	0	0	0	0	0	0	0	0	0	0	0	0	0	0	0	0	0	0	0	0	0	0	0	0	0	0	0	0	0	0	0	0	0	0	0	0	0	0
a	175	0	0	0	0	0	0	0	0	0	0	0	0	0	0	0	0	0	0	0	0	0	0	0	0	0	0	0	0	0	0	0	0	0	0	0	0	0	0	0	0	0	0	0	0	0	0	0	0
a	176	0	0	0	0	0	0	0	0	0	0	0	0	0	0	0	0	0	0	0	0	0	0	0	0	0	0	0	0	0	0	0	0	0	0	0	0	0	0	0	0	0	0	0	0	0	0	0	0
a	177	0	0	0	0	0	0	0	0	0	0	0	0	0	0	0	0	0	0	0	0	0	0	0	0	0	0	0	0	0	0	0	0	0	0	0	0	0	0	0	0	0	0	0	0	0	0	0	0
a	178	0	0	0	0	0	0	0	0	0	0	0	0	0	0	0	0	0	0	0	0	0	0	0	0	0	0	0	0	0	0	0	0	0	0	0	0	0	0	0	0	0	0	0	0	0	0	0	0
a	179	0	0	0	0	0	0	0	0	0	0	0	0	0	0	0	0	0	0	0	0	0	0	0	0	0	0	0	0	0	0	0	0	0	0	0	0	0	0	0	0	0	0	0	0	0	0	0	0
a	180	0	0	0	0	0	0	0	0	0	0	0	0	0	0	0	0	0	0	0	0	0	0	0	0	0	0	0	0	0	0	0	0	0	0	0	0	0	0	0	0	0	0	0	0	0	0	0	0
b	181	0	0	0	0	0	0	0	0	0	0	0	0	0	0	0	0	0	0	0	0	0	0	0	0	0	0	0	0	0	0	0	0	0	0	0	0	0	0	0	0	0	0	0	0	0	0	0	0
b	182	0	0	0	0	0	0	0	0	0	0	0	0	0	0	0	0	0	0	0	0	0	0	0	0	0	0	0	0	0	0	0	0	0	0	0	0	0	0	0	0	0	0	0	0	0	0	0	0
b	183	0	0	0	0	0	0	0	0	0	0	0	0	0	0	0	0	0	0	0	0	0	0	0	0	0	0	0	0	0	0	0	0	0	0	0	0	0	0	0	0	0	0	0	0	0	0	0	0
b	184	0	0	0	0	0	0	0	0	0	0	0	0	0	0	0	0	0	0	0	0	0	0	0	0	0	0	0	0	0	0	0	0	0	0	0	0	0	0	0	0	0	0	0	0	0	0	0	0
b	185	0	0	0	0	0	0	0	0	0	0	0	0	0	0	0	0	0	0	0	0	0	0	0	0	0	0	0	0	0	0	0	0	0	0	0	0	0	0	0	0	0	0	0	0	0	0	0	0
c	186	0	0	0	0	0	0	0	0	0	0	0	0	0	0	0	0	0	0	0	0	0	0	0	0	0	0	0	0	0	0	0	0	0	0	0	0	0	0	0	0	0	0	0	0	0	0	0	0
c	187	0	0	0	0	0	0	0	0	0	0	0	0	0	0	0	0	0	0	0	0	0	0	0	0	0	0	0	0	0	0	0	0	0	0	0	0	0	0	0	0	0	0	0	0	0	0	0	0
c	188	0	0	0	0	0	0	0	0	0	0	0	0	0	0	0	0	0	0	0	0	0	0	0	0	0	0	0	0	0	0	0	0	0	0	0	0	0	0	0	0	0	0	0	0	0	0	0	0
c	189	0	0	0	0	0	0	0	0	0	0	0	0	0	0	0	0	0	0	0	0	0	0	0	0	0	0	0	0	0	0	0	0	0	0	0	0	0	0	0	0	0	0	0	0	0	0	0	0
a	190	0	0	0	0	0	0	0	0	0	0	0	0	0	0	0	0	0	0	0	0	0	0	0	0	0	0	0	0	0	0	0	0	0	0	0	0	0	0	0	0	0	0	0	0	0	0	0	0
b	191	0	0	0	0	0	0	0	0	0	0	0	0	0	0	0	0	0	0	0	0	0	0	0	0	0	0	0	0	0	0	0	0	0	0	0	0	0	0	0	0	0	0	0	0	0	0	0	0
b	192	0	0	0	0	0	0	0	0	0	0	0	0	0	0	0	0	0	0	0	0	0	0	0	0	0	0	0	0	0	0	0	0	0	0	0	0	0	0	0	0	0	0	0	0	0	0	0	0
b	193	0	0	0	0	0	0	0	0	0	0	0	0	0	0	0	0	0	0	0	0	0	0	0	0	0	0	0	0	0	0	0	0	0	0	0	0	0	0	0	0	0	0	0	0	0	0	0	0
b	194	0	0	0	0	0	0	0	0	0	0	0	0	0	0	0	0	0	0	0	0	0	0	0	0	0	0	0	0	0	0	0	0	0	0	0	0	0	0	0	0	0	0	0	0	0	0	0	0
b	195	0	0	0	0	0	0	0	0	0	0	0	0	0	0	0	0	0	0	0	0	0	0	0	0	0	0	0	0	0	0	0	0	0	0	0	0	0	0	0	0	0	0	0	0	0	0	0	0
b	196	0	0	0	0	0	0	0	0	0	0	0	0	0	0	0	0	0	0	0	0	0	0	0	0	0	0	0	0	0	0	0	0	0	0	0	0	0	0	0	0	0	0	0	0	0	0	0	0
a	197	0	0	0	0	0	0	0	0	0	0	0	0	0	0	0	0	0	0	0	0	0	0	0	0	0	0	0	0	0	0	0	0	0	0	0	0	0	0	0	0	0	0	0	0	0	0	0	0
a	198	0	0	0	0	0	0	0	0	0	0	0	0	0	0	0	0	0	0	0	0	0	0	0	0	0	0	0	0	0	0	0	0	0	0	0	0	0	0	0	0	0	0	0	0	0	0	0	0
a	199	0	0	0	0	0	0	0	0	0	0	0	0	0	0	0	0	0	0	0	0	0	0	0	0	0	0	0	0	0	0	0	0	0	0	0	0	0	0	0	0	0	0	0	0	0	0	0	0
a	200	0	0	0	0	0	0	0	0	0	0	0	0	0	0	0	0	0	0	0	0	0	0	0	0	0	0	0	0	0	0	0	0	0	0	0	0	0	0	0	0	0	0	0	0	0	0	0	0
a	201	0	0	0	0	0	0	0	0	0	0	0	0	0	0	0	0	0	0	0	0	0	0	0	0	0	0	0	0	0	0	0	0	0	0	0	0	0	0	0	0	0	0	0	0	0	0	0	0
b	202	0	0	0	0	0	0	0	0	0	0	0	0	0	0	0	0	0	0	0	0	0	0	0	0	0	0	0	0	0	0	0	0	0	0	0	0	0	0	0	0	0	0	0	0	0	0	0	0
b	203	0	0	0	0	0	0	0	0	0	0	0	0	0	0	0	0	0	0	0	0	0	0	0	0	0	0	0	0	0	0	0	0	0	0	0	0	0	0	0	0	0	0	0	0	0	0	0	0
a	204	0	0	0	0	0	0	0	0	0	0	0	0	0	0	0	0	0	0	0	0	0	0	0	0	0	0	0	0	0	0	0	0	0	0	0	0	0	0	0	0	0	0	0	0	0	0	0	0
a	205	0	0	0	0	0	0	0	0	0	0	0	0	0	0	0	0	0	0	0	0	0	0	0	0	0	0	0	0	0	0	0	0	0	0	0	0	0	0	0	0	0	0	0	0	0	0	0	0
a	206	0	0	0	0	0	0	0	0	0	0	0	0	0	0	0	0	0	0	0	0	0	0	0	0	0	0	0	0	0	0	0	0	0	0	0	0	0	0	0	0	0	0	0	0	0	0	0	0
c	207	0	0	0	0	0	0	0	0	0	0	0	0	0	0	0	0	0	0	0	0	0	0	0	0	0	0	0	0	0	0	0	0	0	0	0	0	0	0	0	0	0	0	0	0	0	0	0	0
b	208	0	0	0	0	0	0	0	0	0	0	0	0	0	0	0	0	0	0	0	0	0	0	0	0	0	0	0	0	0	0	0	0	0	0	0	0	0	0	0	0	0	0	0	0	0	0	0	0
b	209	0	0	0	0	0	0	0	0	0	0	0	0	0	0	0	0	0	0	0	0	0	0	0	0	0	0	0	0	0	0	0	0	0	0	0	0	0	0	0	0	0	0	0	0	0	0	0	0
b	210	0	0	0	0	0	0	0	0	0	0	0	0	0	0	0	0	0	0	0	0	0	0	0	0	0	0	0	0	0	0	0	0	0	0	0	0	0	0	0	0	0	0	0	0	0	0	0	0
b	211	0	0	0	0	0	0	0	0	0	0	0	0	0	0	0	0	0	0	0	0	0	0	0	0	0	0	0	0	0	0	0	0	0	0	0	0	0	0	0	0	0	0	0	0	0	0	0	0
b	212	0	0	0	0	0	0	0	0	0	0	0	0	0	0	0	0	0	0	0	0	0	0	0	0	0	0	0	0	0	0	0	0	0	0	0	0	0	0	0	0	0	0	0	0	0	0	0	0
a	213	0	0	0	0	0	0	0	0	0	0	0	0	0	0	0	0	0	0	0	0	0	0	0	0	0	0	0	0	0	0	0	0	0	0	0	0	0	0	0	0	0	0	0	0	0	0	0	0
a	214	0	0	0	0	0	0	0	0	0	0	0	0	0	0	0	0	0	0	0	0	0	0	0	0	0	0	0	0	0	0	0	0	0	0	0	0	0	0	0	0	0	0	0	0	0	0	0	0
a	215	0	0	0	0	0	0	0	0	0	0	0	0	0	0	0	0	0	0	0	0	0	0	0	0	0	0	0	0	0	0	0	0	0	0	0	0	0	0	0	0	0	0	0	0	0	0	0	0
a	216	0	0	0	0	0	0	0	0	0	0	0	0	0	0	0	0	0	0	0	0	0	0	0	0	0	0	0	0	0	0	0	0	0	0	0	0	0	0	0	0	0	0	0	0	0	0	0	0
a	217	0	0	0	0	0	0	0	0	0	0	0	0	0	0	0	0	0	0	0	0	0	0	0	0	0	0	0	0	0	0	0	0	0	0	0	0	0	0	0	0	0	0	0	0	0	0	0	0
b	218	0	0	0	0	0	0	0	0	0	0	0	0	0	0	0	0	0	0	0	0	0	0	0	0	0	0	0	0	0	0	0	0	0	0	0	0	0	0	0	0	0	0	0	0	0	0	0	0
b	219	0	0	0	0	0	0	0	0	0	0	0	0	0	0	0	0	0	0	0	0	0	0	0	0	0	0	0	0	0	0	0	0	0	0	0	0	0	0	0	0	0	0	0	0	0	0	0	0
b	220	0	0	0	0	0	0	0	0	0	0	0	0	0	0	0	0	0	0	0	0	0	0	0	0	0	0	0	0	0	0	0	0	0	0	0	0	0	0	0	0	0	0	0	0	0	0	0	0
c	221	0	0	0	0	0	0	0	0	0	0	0	0	0	0	0	0	0	0	0	0	0	0	0	0	0	0	0	0	0	0	0	0	0	0	0	0	0	0	0	0	0	0	0	0	0	0	0	0
c	222	0	0	0	0	0	0	0	0	0	0	0	0	0	0	0	0	0	0	0	0	0	0	0	0	0	0	0	0	0	0	0	0	0	0	0	0	0	0	0	0	0	0	0	0	0	0	0	0
c	223	0	0	0	0	0	0	0	0	0	0	0	0	0	0	0	0	0	0	0	0	0	0	0	0	0	0	0	0	0	0	0	0	0	0	0	0	0	0	0	0	0	0	0	0	0	0	0	0
a	224	0	0	0	0	0	0	0	0	0	0	0	0	0	0	0	0	0	0	0	0	0	0	0	0	0	0	0	0	0	0	0	0	0	0	0	0	0	0	0	0	0	0	0	0	0	0	0	0
a	225	0	0	0	0	0	0	0	0	0	0	0	0	0	0	0	0	0	0	0	0	0	0	0	0	0	0	0	0	0	0	0	0	0	0	0	0	0	0	0	0	0	0	0	0	0	0	0	0
a	226	0	0	0	0	0	0	0	0	0	0	0	0	0	0	0	0	0	0	0	0	0	0	0	0	0	0	0	0	0	0	0	0	0	0	0	0	0	0	0	0	0	0	0	0	0	0	0	0
a	227	0	0	0	0	0	0	0	0	0	0	0	0	0	0	0	0	0	0	0	0	0	0	0	0	0	0	0	0	0	0	0	0	0	0	0	0	0	0	0	0	0	0	0	0	0	0	0	0
a	228	0	0	0	0	0	0	0	0	0	0	0	0	0	0	0	0	0	0	0	0	0	0	0	0	0	0	0	0	0	0	0	0	0	0	0	0	0	0	0	0	0	0	0	0	0	0	0	0
a	229	0	0	0	0	0	0	0	0	0	0	0	0	0	0	0	0	0	0	0	0	0	0	0	0	0	0	0	0	0	0	0	0	0	0	0	0	0	0	0	0	0	0	0	0	0	0	0	0
b	230	0	0	0	0	0	0	0	0	0	0	0	0	0	0	0	0	0	0	0	0	0	0	0	0	0	0	0	0	0	0	0	0	0	0	0	0	0	0	0	0	0	0	0	0	0	0	0	0
b	231	0	0	0	0	0	0	0	0	0	0	0	0	0	0	0	0	0	0	0	0	0	0	0	0	0	0	0	0	0	0	0	0	0	0	0	0	0	0	0	0	0	0	0	0	0	0	0	0
b	232	0	0	0	0	0	0	0	0	0	0	0	0	0	0	0	0	0	0	0	0	0	0	0	0	0	0	0	0	0	0	0	0	0	0	0	0	0	0	0	0	0	0	0	0	0	0	0	0
b	233	0	0	0	0	0	0	0	0	0	0	0	0	0	0	0	0	0	0	0	0	0	0	0	0	0	0	0	0	0	0	0	0	0	0	0	0	0	0	0	0	0	0	0	0	0	0	0	0
b	234	0	0	0	0	0	0	0	0	0	0	0	0	0	0	0	0	0	0	0	0	0	0	0	0	0	0	0	0	0	0	0	0	0	0	0	0	0	0	0	0	0	0	0	0	0	0	0	0
b	235	0	0	0	0	0	0	0	0	0	0	0	0	0	0	0	0	0	0	0	0	0	0	0	0	0	0	0	0	0	0	0	0	0	0	0	0	0	0	0	0	0	0	0	0	0	0	0	0
a	236	0	0	0	0	0	0	0	0	0	0	0	0	0	0	0	0	0	0	0	0	0	0	0	0	0	0	0	0	0	0	0	0	0	0	0	0	0	0	0	0	0	0	0	0	0	0	0	0
a	237	0	0	0	0	0	0	0	0	0	0	0	0	0	0	0	0	0	0	0	0	0	0	0	0	0	0	0	0	0	0	0	0	0	0	0	0	0	0	0	0	0	0	0	0	0	0	0	0
a	238	0	0	0	0	0	0	0	0	0	0	0	0	0	0	0	0	0	0	0	0	0	0	0	0	0	0	0	0	0	0	0	0	0	0	0	0	0	0	0	0	0	0	0	0	0	0	0	0
a	239	0	0	0	0	0	0	0	0	0	0	0	0	0	0	0	0	0	0	0	0	0	0	0	0	0	0	0	0	0	0	0	0	0	0	0	0	0	0	0	0	0	0	0	0	0	0	0	0
a	240	0	0	0	0	0	0	0	0	0	0	0	0	0	0	0	0	0	0	0	0	0	0	0	0	0	0	0	0	0	0	0	0	0	0	0	0	0	0	0	0	0	0	0	0	0	0	0	0
a	241	0	0	0	0	0	0	0	0	0	0	0	0	0	0	0	0	0	0	0	0	0	0	0	0	0	0	0	0	0	0	0	0	0	0	0	0	0	0	0	0	0	0	0	0	0	0	0	0
a	242	0	0	0	0	0	0	0	0	0	0	0	0	0	0	0	0	0	0	0	0	0	0	0	0	0	0	0	0	0	0	0	0	0	0	0	0	0	0	0	0	0	0	0	0	0	0	0	0
a	243	0	0	0	0	0	0	0	0	0	0	0	0	0	0	0	0	0	0	0	0	0	0	0	0	0	0	0	0	0	0	0	0	0	0	0	0	0	0	0	0	0	0	0	0	0	0	0	0
a	244	0	0	0	0	0	0	0	0	0	0	0	0	0	0	0	0	0	0	0	0	0	0	0	0	0	0	0	0	0	0	0	0	0	0	0	0	0	0	0	0	0	0	0	0	0	0	0	0
a	245	0	0	0	0	0	0	0	0	0	0	0	0	0	0	0	0	0	0	0	0	0	0	0	0	0	0	0	0	0	0	0	0	0	0	0	0	0	0	0	0	0	0	0	0	0	0	0	0
a	246	0	0	0	0	0	0	0	0	0	0	0	0	0	0	0	0	0	0	0	0	0	0	0	0	0	0	0	0	0	0	0	0	0	0	0	0	0	0	0	0	0	0	0	0	0	0	0	0
b	247	0	0	0	0	0	0	0	0	0	0	0	0	0	0	0	0	0	0	0	0	0	0	0	0	0	0	0	0	0	0	0	0	0	0	0	0	0	0	0	0	0	0	0	0	0	0	0	0
b	248	0	0	0	0	0	0	0	0	0	0	0	0	0	0	0	0	0	0	0	0	0	0	0	0	0	0	0	0	0	0	0	0	0	0	0	0	0	0	0	0	0	0	0	0	0	0	0	0
a	249	0	0	0	0	0	0	0	0	0	0	0	0	0	0	0	0	0	0	0	0	0	0	0	0	0	0	0	0	0	0	0	0	0	0	0	0	0	0	0	0	0	0	0	0	0	0	0	0
b	250	0	0	0	0	0	0	0	0	0	0	0	0	0	0	0	0	0	0	0	0	0	0	0	0	0	0	0	0	0	0	0	0	0	0	0	0	0	0	0	0	0	0	0	0	0	0	0	0
b	251	0	0	0	0	0	0	0	0	0	0	0	0	0	0	0	0	0	0	0	0	0	0	0	0	0	0	0	0	0	0	0	0	0	0	0	0	0	0	0	0	0	0	0	0	0	0	0	0
a	252	0	0	0	0	0	0	0	0	0	0	0	0	0	0	0	0	0	0	0	0	0	0	0	0	0	0	0	0	0	0	0	0	0	0	0	0	0	0	0	0	0	0	0	0	0	0	0	0
a	253	0	0	0	0	0	0	0	0	0	0	0	0	0	0	0	0	0	0	0	0	0	0	0	0	0	0	0	0	0	0	0	0	0	0	0	0	0	0	0	0	0	0	0	0	0	0	0	0
a	254	0	0	0	0	0	0	0	0	0	0	0	0	0	0	0	0	0	0	0	0	0	0	0	0	0	0	0	0	0	0	0	0	0	0	0	0	0	0	0	0	0	0	0	0	0	0	0	0
a	255	0	0	0	0	0	0	0	0	0	0	0	0	0	0	0	0	0	0	0	0	0	0	0	0	0	0	0	0	0	0	0	0	0	0	0	0	0	0	0	0	0	0	0	0	0	0	0	0
a	256	0	0	0	0	0	0	0	0	0	0	0	0	0	0	0	0	0	0	0	0	0	0	0	0	0	0	0	0	0	0	0	0	0	0	0	0	0	0	0	0	0	0	0	0	0	0	0	0
a	257	0	0	0	0	0	0	0	0	0	0	0	0	0	0	0	0	0	0	0	0	0	0	0	0	0	0	0	0	0	0	0	0	0	0	0	0	0	0	0	0	0	0	0	0	0	0	0	0
a	258	0	0	0	0	0	0	0	0	0	0	0	0	0	0	0	0	0	0	0	0	0	0	0	0	0	0	0	0	0	0	0	0	0	0	0	0	0	0	0	0	0	0	0	0	0	0	0	0
b	259	0	0	0	0	0	0	0	0	0	0	0	0	0	0	0	0	0	0	0	0	0	0	0	0	0	0	0	0	0	0	0	0	0	0	0	0	0	0	0	0	0	0	0	0	0	0	0	0
b	260	0	0	0	0	0	0	0	0	0	0	0	0	0	0	0	0	0	0	0	0	0	0	0	0	0	0	0	0	0	0	0	0	0	0	0	0	0	0	0	0	0	0	0	0	0	0	0	0
b	261	0	0	0	0	0	0	0	0	0	0	0	0	0	0	0	0	0	0	0	0	0	0	0	0	0	0	0	0	0	0	0	0	0	0	0	0	0	0	0	0	0	0	0	0	0	0	0	0
b	262	0	0	0	0	0	0	0	0	0	0	0	0	0	0	0	0	0	0	0	0	0	0	0	0	0	0	0	0	0	0	0	0	0	0	0	0	0	0	0	0	0	0	0	0	0	0	0	0
c	263	0	0	0	0	0	0	0	0	0	0	0	0	0	0	0	0	0	0	0	0	0	0	0	0	0	0	0	0	0	0	0	0	0	0	0	0	0	0	0	0	0	0	0	0	0	0	0	0
c	264	0	0	0	0	0	0	0	0	0	0	0	0	0	0	0	0	0	0	0	0	0	0	0	0	0	0	0	0	0	0	0	0	0	0	0	0	0	0	0	0	0	0	0	0	0	0	0	0
c	265	0	0	0	0	0	0	0	0	0	0	0	0	0	0	0	0	0	0	0	0	0	0	0	0	0	0	0	0	0	0	0	0	0	0	0	0	0	0	0	0	0	0	0	0	0	0	0	0
c	266	0	0	0	0	0	0	0	0	0	0	0	0	0	0	0	0	0	0	0	0	0	0	0	0	0	0	0	0	0	0	0	0	0	0	0	0	0	0	0	0	0	0	0	0	0	0	0	0
c	267	0	0	0	0	0	0	0	0	0	0	0	0	0	0	0	0	0	0	0	0	0	0	0	0	0	0	0	0	0	0	0	0	0	0	0	0	0	0	0	0	0	0	0	0	0	0	0	0
a	268	0	0	0	0	0	0	0	0	0	0	0	0	0	0	0	0	0	0	0	0	0	0	0	0	0	0	0	0	0	0	0	0	0	0	0	0	0	0	0	0	0	0	0	0	0	0	0	0
b	269	0	0	0	0	0	0	0	0	0	0	0	0	0	0	0	0	0	0	0	0	0	0	0	0	0	0	0	0	0	0	0	0	0	0	0	0	0	0	0	0	0	0	0	0	0	0	0	0
a	270	0	0	0	0	0	0	0	0	0	0	0	0	0	0	0	0	0	0	0	0	0	0	0	0	0	0	0	0	0	0	0	0	0	0	0	0	0	0	0	0	0	0	0	0	0	0	0	0
a	271	0	0	0	0	0	0	0	0	0	0	0	0	0	0	0	0	0	0	0	0	0	0	0	0	0	0	0	0	0	0	0	0	0	0	0	0	0	0	0	0	0	0	0	0	0	0	0	0
b	272	0	0	0	0	0	0	0	0	0	0	0	0	0	0	0	0	0	0	0	0	0	0	0	0	0	0	0	0	0	0	0	0	0	0	0	0	0	0	0	0	0	0	0	0	0	0	0	0
b	273	0	0	0	0	0	0	0	0	0	0	0	0	0	0	0	0	0	0	0	0	0	0	0	0	0	0	0	0	0	0	0	0	0	0	0	0	0	0	0	0	0	0	0	0	0	0	0	0
b	274	0	0	0	0	0	0	0	0	0	0	0	0	0	0	0	0	0	0	0	0	0	0	0	0	0	0	0	0	0	0	0	0	0	0	0	0	0	0	0	0	0	0	0	0	0	0	0	0
b	275	0	0	0	0	0	0	0	0	0	0	0	0	0	0	0	0	0	0	0	0	0	0	0	0	0	0	0	0	0	0	0	0	0	0	0	0	0	0	0	0	0	0	0	0	0	0	0	0
b	276	0	0	0	0	0	0	0	0	0	0	0	0	0	0	0	0	0	0	0	0	0	0	0	0	0	0	0	0	0	0	0	0	0	0	0	0	0	0	0	0	0	0	0	0	0	0	0	0
a	277	0	0	0	0	0	0	0	0	0	0	0	0	0	0	0	0	0	0	0	0	0	0	0	0	0	0	0	0	0	0	0	0	0	0	0	0	0	0	0	0	0	0	0	0	0	0	0	0
a	278	0	0	0	0	0	0	0	0	0	0	0	0	0	0	0	0	0	0	0	0	0	0	0	0	0	0	0	0	0	0	0	0	0	0	0	0	0	0	0	0	0	0	0	0	0	0	0	0
a	279	0	0	0	0	0	0	0	0	0	0	0	0	0	0	0	0	0	0	0	0	0	0	0	0	0	0	0	0	0	0	0	0	0	0	0	0	0	0	0	0	0	0	0	0	0	0	0	0
a	280	0	0	0	0	0	0	0	0	0	0	0	0	0	0	0	0	0	0	0	0	0	0	0	0	0	0	0	0	0	0	0	0	0	0	0	0	0	0	0	0	0	0	0	0	0	0	0	0
a	281	0	0	0	0	0	0	0	0	0	0	0	0	0	0	0	0	0	0	0	0	0	0	0	0	0	0	0	0	0	0	0	0	0	0	0	0	0	0	0	0	0	0	0	0	0	0	0	0
a	282	0	0	0	0	0	0	0	0	0	0	0	0	0	0	0	0	0	0	0	0	0	0	0	0	0	0	0	0	0	0	0	0	0	0	0	0	0	0	0	0	0	0	0	0	0	0	0	0
a	283	0	0	0	0	0	0	0	0	0	0	0	0	0	0	0	0	0	0	0	0	0	0	0	0	0	0	0	0	0	0	0	0	0	0	0	0	0	0	0	0	0	0	0	0	0	0	0	0
a	284	0	0	0	0	0	0	0	0	0	0	0	0	0	0	0	0	0	0	0	0	0	0	0	0	0	0	0	0	0	0	0	0	0	0	0	0	0	0	0	0	0	0	0	0	0	0	0	0
a	285	0	0	0	0	0	0	0	0	0	0	0	0	0	0	0	0	0	0	0	0	0	0	0	0	0	0	0	0	0	0	0	0	0	0	0	0	0	0	0	0	0	0	0	0	0	0	0	0
c	286	0	0	0	0	0	0	0	0	0	0	0	0	0	0	0	0	0	0	0	0	0	0	0	0	0	0	0	0	0	0	0	0	0	0	0	0	0	0	0	0	0	0	0	0	0	0	0	0
b	287	0	0	0	0	0	0	0	0	0	0	0	0	0	0	0	0	0	0	0	0	0	0	0	0	0	0	0	0	0	0	0	0	0	0	0	0	0	0	0	0	0	0	0	0	0	0	0	0
b	288	0	0	0	0	0	0	0	0	0	0	0	0	0	0	0	0	0	0	0	0	0	0	0	0	0	0	0	0	0	0	0	0	0	0	0	0	0	0	0	0	0	0	0	0	0	0	0	0
a	289	0	0	0	0	0	0	0	0	0	0	0	0	0	0	0	0	0	0	0	0	0	0	0	0	0	0	0	0	0	0	0	0	0	0	0	0	0	0	0	0	0	0	0	0	0	0	0	0
a	290	0	0	0	0	0	0	0	0	0	0	0	0	0	0	0	0	0	0	0	0	0	0	0	0	0	0	0	0	0	0	0	0	0	0	0	0	0	0	0	0	0	0	0	0	0	0	0	0
a	291	0	0	0	0	0	0	0	0	0	0	0	0	0	0	0	0	0	0	0	0	0	0	0	0	0	0	0	0	0	0	0	0	0	0	0	0	0	0	0	0	0	0	0	0	0	0	0	0
a	292	0	0	0	0	0	0	0	0	0	0	0	0	0	0	0	0	0	0	0	0	0	0	0	0	0	0	0	0	0	0	0	0	0	0	0	0	0	0	0	0	0	0	0	0	0	0	0	0
a	293	0	0	0	0	0	0	0	0	0	0	0	0	0	0	0	0	0	0	0	0	0	0	0	0	0	0	0	0	0	0	0	0	0	0	0	0	0	0	0	0	0	0	0	0	0	0	0	0
a	294	0	0	0	0	0	0	0	0	0	0	0	0	0	0	0	0	0	0	0	0	0	0	0	0	0	0	0	0	0	0	0	0	0	0	0	0	0	0	0	0	0	0	0	0	0	0	0	0
a	295	0	0	0	0	0	0	0	0	0	0	0	0	0	0	0	0	0	0	0	0	0	0	0	0	0	0	0	0	0	0	0	0	0	0	0	0	0	0	0	0	0	0	0	0	0	0	0	0
a	296	0	0	0	0	0	0	0	0	0	0	0	0	0	0	0	0	0	0	0	0	0	0	0	0	0	0	0	0	0	0	0	0	0	0	0	0	0	0	0	0	0	0	0	0	0	0	0	0
a	297	0	0	0	0	0	0	0	0	0	0	0	0	0	0	0	0	0	0	0	0	0	0	0	0	0	0	0	0	0	0	0	0	0	0	0	0	0	0	0	0	0	0	0	0	0	0	0	0
a	298	0	0	0	0	0	0	0	0	0	0	0	0	0	0	0	0	0	0	0	0	0	0	0	0	0	0	0	0	0	0	0	0	0	0	0	0	0	0	0	0	0	0	0	0	0	0	0	0
a	299	0	0	0	0	0	0	0	0	0	0	0	0	0	0	0	0	0	0	0	0	0	0	0	0	0	0	0	0	0	0	0	0	0	0	0	0	0	0	0	0	0	0	0	0	0	0	0	0
c	300	0	0	0	0	0	0	0	0	0	0	0	0	0	0	0	0	0	0	0	0	0	0	0	0	0	0	0	0	0	0	0	0	0	0	0	0	0	0	0	0	0	0	0	0	0	0	0	0
c	301	0	0	0	0	0	0	0	0	0	0	0	0	0	0	0	0	0	0	0	0	0	0	0	0	0	0	0	0	0	0	0	0	0	0	0	0	0	0	0	0	0	0	0	0	0	0	0	0
c	302	0	0	0	0	0	0	0	0	0	0	0	0	0	0	0	0	0	0	0	0	0	0	0	0	0	0	0	0	0	0	0	0	0	0	0	0	0	0	0	0	0	0	0	0	0	0	0	0
b	303	0	0	0	0	0	0	0	0	0	0	0	0	0	0	0	0	0	0	0	0	0	0	0	0	0	0	0	0	0	0	0	0	0	0	0	0	0	0	0	0	0	0	0	0	0	0	0	0
b	304	0	0	0	0	0	0	0	0	0	0	0	0	0	0	0	0	0	0	0	0	0	0	0	0	0	0	0	0	0	0	0	0	0	0	0	0	0	0	0	0	0	0	0	0	0	0	0	0
c	305	0	0	0	0	0	0	0	0	0	0	0	0	0	0	0	0	0	0	0	0	0	0	0	0	0	0	0	0	0	0	0	0	0	0	0	0	0	0	0	0	0	0	0	0	0	0	0	0
c	306	0	0	0	0	0	0	0	0	0	0	0	0	0	0	0	0	0	0	0	0	0	0	0	0	0	0	0	0	0	0	0	0	0	0	0	0	0	0	0	0	0	0	0	0	0	0	0	0
c	307	0	0	0	0	0	0	0	0	0	0	0	0	0	0	0	0	0	0	0	0	0	0	0	0	0	0	0	0	0	0	0	0	0	0	0	0	0	0	0	0	0	0	0	0	0	0	0	0
b	308	0	0	0	0	0	0	0	0	0	0	0	0	0	0	0	0	0	0	0	0	0	0	0	0	0	0	0	0	0	0	0	0	0	0	0	0	0	0	0	0	0	0	0	0	0	0	0	0
b	309	0	0	0	0	0	0	0	0	0	0	0	0	0	0	0	0	0	0	0	0	0	0	0	0	0	0	0	0	0	0	0	0	0	0	0	0	0	0	0	0	0	0	0	0	0	0	0	0
b	310	0	0	0	0	0	0	0	0	0	0	0	0	0	0	0	0	0	0	0	0	0	0	0	0	0	0	0	0	0	0	0	0	0	0	0	0	0	0	0	0	0	0	0	0	0	0	0	0
b	311	0	0	0	0	0	0	0	0	0	0	0	0	0	0	0	0	0	0	0	0	0	0	0	0	0	0	0	0	0	0	0	0	0	0	0	0	0	0	0	0	0	0	0	0	0	0	0	0
b	312	0	0	0	0	0	0	0	0	0	0	0	0	0	0	0	0	0	0	0	0	0	0	0	0	0	0	0	0	0	0	0	0	0	0	0	0	0	0	0	0	0	0	0	0	0	0	0	0
b	313	0	0	0	0	0	0	0	0	0	0	0	0	0	0	0	0	0	0	0	0	0	0	0	0	0	0	0	0	0	0	0	0	0	0	0	0	0	0	0	0	0	0	0	0	0	0	0	0
a	314	0	0	0	0	0	0	0	0	0	0	0	0	0	0	0	0	0	0	0	0	0	0	0	0	0	0	0	0	0	0	0	0	0	0	0	0	0	0	0	0	0	0	0	0	0	0	0	0
a	315	0	0	0	0	0	0	0	0	0	0	0	0	0	0	0	0	0	0	0	0	0	0	0	0	0	0	0	0	0	0	0	0	0	0	0	0	0	0	0	0	0	0	0	0	0	0	0	0
a	316	0	0	0	0	0	0	0	0	0	0	0	0	0	0	0	0	0	0	0	0	0	0	0	0	0	0	0	0	0	0	0	0	0	0	0	0	0	0	0	0	0	0	0	0	0	0	0	0
a	317	0	0	0	0	0	0	0	0	0	0	0	0	0	0	0	0	0	0	0	0	0	0	0	0	0	0	0	0	0	0	0	0	0	0	0	0	0	0	0	0	0	0	0	0	0	0	0	0
a	318	0	0	0	0	0	0	0	0	0	0	0	0	0	0	0	0	0	0	0	0	0	0	0	0	0	0	0	0	0	0	0	0	0	0	0	0	0	0	0	0	0	0	0	0	0	0	0	0
a	319	0	0	0	0	0	0	0	0	0	0	0	0	0	0	0	0	0	0	0	0	0	0	0	0	0	0	0	0	0	0	0	0	0	0	0	0	0	0	0	0	0	0	0	0	0	0	0	0
a	320	0	0	0	0	0	0	0	0	0	0	0	0	0	0	0	0	0	0	0	0	0	0	0	0	0	0	0	0	0	0	0	0	0	0	0	0	0	0	0	0	0	0	0	0	0	0	0	0
a	321	0	0	0	0	0	0	0	0	0	0	0	0	0	0	0	0	0	0	0	0	0	0	0	0	0	0	0	0	0	0	0	0	0	0	0	0	0	0	0	0	0	0	0	0	0	0	0	0
a	322	0	0	0	0	0	0	0	0	0	0	0	0	0	0	0	0	0	0	0	0	0	0	0	0	0	0	0	0	0	0	0	0	0	0	0	0	0	0	0	0	0	0	0	0	0	0	0	0
c	323	0	0	0	0	0	0	0	0	0	0	0	0	0	0	0	0	0	0	0	0	0	0	0	0	0	0	0	0	0	0	0	0	0	0	0	0	0	0	0	0	0	0	0	0	0	0	0	0
b	324	0	0	0	0	0	0	0	0	0	0	0	0	0	0	0	0	0	0	0	0	0	0	0	0	0	0	0	0	0	0	0	0	0	0	0	0	0	0	0	0	0	0	0	0	0	0	0	0
b	325	0	0	0	0	0	0	0	0	0	0	0	0	0	0	0	0	0	0	0	0	0	0	0	0	0	0	0	0	0	0	0	0	0	0	0	0	0	0	0	0	0	0	0	0	0	0	0	0
b	326	0	0	0	0	0	0	0	0	0	0	0	0	0	0	0	0	0	0	0	0	0	0	0	0	0	0	0	0	0	0	0	0	0	0	0	0	0	0	0	0	0	0	0	0	0	0	0	0
a	327	0	0	0	0	0	0	0	0	0	0	0	0	0	0	0	0	0	0	0	0	0	0	0	0	0	0	0	0	0	0	0	0	0	0	0	0	0	0	0	0	0	0	0	0	0	0	0	0
a	328	0	0	0	0	0	0	0	0	0	0	0	0	0	0	0	0	0	0	0	0	0	0	0	0	0	0	0	0	0	0	0	0	0	0	0	0	0	0	0	0	0	0	0	0	0	0	0	0
a	329	0	0	0	0	0	0	0	0	0	0	0	0	0	0	0	0	0	0	0	0	0	0	0	0	0	0	0	0	0	0	0	0	0	0	0	0	0	0	0	0	0	0	0	0	0	0	0	0
a	330	0	0	0	0	0	0	0	0	0	0	0	0	0	0	0	0	0	0	0	0	0	0	0	0	0	0	0	0	0	0	0	0	0	0	0	0	0	0	0	0	0	0	0	0	0	0	0	0
a	331	0	0	0	0	0	0	0	0	0	0	0	0	0	0	0	0	0	0	0	0	0	0	0	0	0	0	0	0	0	0	0	0	0	0	0	0	0	0	0	0	0	0	0	0	0	0	0	0
a	332	0	0	0	0	0	0	0	0	0	0	0	0	0	0	0	0	0	0	0	0	0	0	0	0	0	0	0	0	0	0	0	0	0	0	0	0	0	0	0	0	0	0	0	0	0	0	0	0
c	333	0	0	0	0	0	0	0	0	0	0	0	0	0	0	0	0	0	0	0	0	0	0	0	0	0	0	0	0	0	0	0	0	0	0	0	0	0	0	0	0	0	0	0	0	0	0	0	0
c	334	0	0	0	0	0	0	0	0	0	0	0	0	0	0	0	0	0	0	0	0	0	0	0	0	0	0	0	0	0	0	0	0	0	0	0	0	0	0	0	0	0	0	0	0	0	0	0	0
c	335	0	0	0	0	0	0	0	0	0	0	0	0	0	0	0	0	0	0	0	0	0	0	0	0	0	0	0	0	0	0	0	0	0	0	0	0	0	0	0	0	0	0	0	0	0	0	0	0
c	336	0	0	0	0	0	0	0	0	0	0	0	0	0	0	0	0	0	0	0	0	0	0	0	0	0	0	0	0	0	0	0	0	0	0	0	0	0	0	0	0	0	0	0	0	0	0	0	0
c	337	0	0	0	0	0	0	0	0	0	0	0	0	0	0	0	0	0	0	0	0	0	0	0	0	0	0	0	0	0	0	0	0	0	0	0	0	0	0	0	0	0	0	0	0	0	0	0	0
c	338	0	0	0	0	0	0	0	0	0	0	0	0	0	0	0	0	0	0	0	0	0	0	0	0	0	0	0	0	0	0	0	0	0	0	0	0	0	0	0	0	0	0	0	0	0	0	0	0
b	339	0	0	0	0	0	0	0	0	0	0	0	0	0	0	0	0	0	0	0	0	0	0	0	0	0	0	0	0	0	0	0	0	0	0	0	0	0	0	0	0	0	0	0	0	0	0	0	0
b	340	0	0	0	0	0	0	0	0	0	0	0	0	0	0	0	0	0	0	0	0	0	0	0	0	0	0	0	0	0	0	0	0	0	0	0	0	0	0	0	0	0	0	0	0	0	0	0	0
b	341	0	0	0	0	0	0	0	0	0	0	0	0	0	0	0	0	0	0	0	0	0	0	0	0	0	0	0	0	0	0	0	0	0	0	0	0	0	0	0	0	0	0	0	0	0	0	0	0
a	342	0	0	0	0	0	0	0	0	0	0	0	0	0	0	0	0	0	0	0	0	0	0	0	0	0	0	0	0	0	0	0	0	0	0	0	0	0	0	0	0	0	0	0	0	0	0	0	0
a	343	0	0	0	0	0	0	0	0	0	0	0	0	0	0	0	0	0	0	0	0	0	0	0	0	0	0	0	0	0	0	0	0	0	0	0	0	0	0	0	0	0	0	0	0	0	0	0	0
a	344	0	0	0	0	0	0	0	0	0	0	0	0	0	0	0	0	0	0	0	0	0	0	0	0	0	0	0	0	0	0	0	0	0	0	0	0	0	0	0	0	0	0	0	0	0	0	0	0
a	345	0	0	0	0	0	0	0	0	0	0	0	0	0	0	0	0	0	0	0	0	0	0	0	0	0	0	0	0	0	0	0	0	0	0	0	0	0	0	0	0	0	0	0	0	0	0	0	0
b	346	0	0	0	0	0	0	0	0	0	0	0	0	0	0	0	0	0	0	0	0	0	0	0	0	0	0	0	0	0	0	0	0	0	0	0	0	0	0	0	0	0	0	0	0	0	0	0	0
b	347	0	0	0	0	0	0	0	0	0	0	0	0	0	0	0	0	0	0	0	0	0	0	0	0	0	0	0	0	0	0	0	0	0	0	0	0	0	0	0	0	0	0	0	0	0	0	0	0
a	348	0	0	0	0	0	0	0	0	0	0	0	0	0	0	0	0	0	0	0	0	0	0	0	0	0	0	0	0	0	0	0	0	0	0	0	0	0	0	0	0	0	0	0	0	0	0	0	0
a	349	0	0	0	0	0	0	0	0	0	0	0	0	0	0	0	0	0	0	0	0	0	0	0	0	0	0	0	0	0	0	0	0	0	0	0	0	0	0	0	0	0	0	0	0	0	0	0	0
a	350	0	0	0	0	0	0	0	0	0	0	0	0	0	0	0	0	0	0	0	0	0	0	0	0	0	0	0	0	0	0	0	0	0	0	0	0	0	0	0	0	0	0	0	0	0	0	0	0
c	351	0	0	0	0	0	0	0	0	0	0	0	0	0	0	0	0	0	0	0	0	0	0	0	0	0	0	0	0	0	0	0	0	0	0	0	0	0	0	0	0	0	0	0	0	0	0	0	0
b	352	0	0	0	0	0	0	0	0	0	0	0	0	0	0	0	0	0	0	0	0	0	0	0	0	0	0	0	0	0	0	0	0	0	0	0	0	0	0	0	0	0	0	0	0	0	0	0	0
b	353	0	0	0	0	0	0	0	0	0	0	0	0	0	0	0	0	0	0	0	0	0	0	0	0	0	0	0	0	0	0	0	0	0	0	0	0	0	0	0	0	0	0	0	0	0	0	0	0
c	354	0	0	0	0	0	0	0	0	0	0	0	0	0	0	0	0	0	0	0	0	0	0	0	0	0	0	0	0	0	0	0	0	0	0	0	0	0	0	0	0	0	0	0	0	0	0	0	0
b	355	0	0	0	0	0	0	0	0	0	0	0	0	0	0	0	0	0	0	0	0	0	0	0	0	0	0	0	0	0	0	0	0	0	0	0	0	0	0	0	0	0	0	0	0	0	0	0	0
b	356	0	0	0	0	0	0	0	0	0	0	0	0	0	0	0	0	0	0	0	0	0	0	0	0	0	0	0	0	0	0	0	0	0	0	0	0	0	0	0	0	0	0	0	0	0	0	0	0
a	357	0	0	0	0	0	0	0	0	0	0	0	0	0	0	0	0	0	0	0	0	0	0	0	0	0	0	0	0	0	0	0	0	0	0	0	0	0	0	0	0	0	0	0	0	0	0	0	0
a	358	0	0	0	0	0	0	0	0	0	0	0	0	0	0	0	0	0	0	0	0	0	0	0	0	0	0	0	0	0	0	0	0	0	0	0	0	0	0	0	0	0	0	0	0	0	0	0	0
a	359	0	0	0	0	0	0	0	0	0	0	0	0	0	0	0	0	0	0	0	0	0	0	0	0	0	0	0	0	0	0	0	0	0	0	0	0	0	0	0	0	0	0	0	0	0	0	0	0
a	360	0	0	0	0	0	0	0	0	0	0	0	0	0	0	0	0	0	0	0	0	0	0	0	0	0	0	0	0	0	0	0	0	0	0	0	0	0	0	0	0	0	0	0	0	0	0	0	0
a	361	0	0	0	0	0	0	0	0	0	0	0	0	0	0	0	0	0	0	0	0	0	0	0	0	0	0	0	0	0	0	0	0	0	0	0	0	0	0	0	0	0	0	0	0	0	0	0	0
a	362	0	0	0	0	0	0	0	0	0	0	0	0	0	0	0	0	0	0	0	0	0	0	0	0	0	0	0	0	0	0	0	0	0	0	0	0	0	0	0	0	0	0	0	0	0	0	0	0
a	363	0	0	0	0	0	0	0	0	0	0	0	0	0	0	0	0	0	0	0	0	0	0	0	0	0	0	0	0	0	0	0	0	0	0	0	0	0	0	0	0	0	0	0	0	0	0	0	0
c	364	0	0	0	0	0	0	0	0	0	0	0	0	0	0	0	0	0	0	0	0	0	0	0	0	0	0	0	0	0	0	0	0	0	0	0	0	0	0	0	0	0	0	0	0	0	0	0	0
c	365	0	0	0	0	0	0	0	0	0	0	0	0	0	0	0	0	0	0	0	0	0	0	0	0	0	0	0	0	0	0	0	0	0	0	0	0	0	0	0	0	0	0	0	0	0	0	0	0
b	366	0	0	0	0	0	0	0	0	0	0	0	0	0	0	0	0	0	0	0	0	0	0	0	0	0	0	0	0	0	0	0	0	0	0	0	0	0	0	0	0	0	0	0	0	0	0	0	0
b	367	0	0	0	0	0	0	0	0	0	0	0	0	0	0	0	0	0	0	0	0	0	0	0	0	0	0	0	0	0	0	0	0	0	0	0	0	0	0	0	0	0	0	0	0	0	0	0	0
a	368	0	0	0	0	0	0	0	0	0	0	0	0	0	0	0	0	0	0	0	0	0	0	0	0	0	0	0	0	0	0	0	0	0	0	0	0	0	0	0	0	0	0	0	0	0	0	0	0
a	369	0	0	0	0	0	0	0	0	0	0	0	0	0	0	0	0	0	0	0	0	0	0	0	0	0	0	0	0	0	0	0	0	0	0	0	0	0	0	0	0	0	0	0	0	0	0	0	0
a	370	0	0	0	0	0	0	0	0	0	0	0	0	0	0	0	0	0	0	0	0	0	0	0	0	0	0	0	0	0	0	0	0	0	0	0	0	0	0	0	0	0	0	0	0	0	0	0	0
a	371	0	0	0	0	0	0	0	0	0	0	0	0	0	0	0	0	0	0	0	0	0	0	0	0	0	0	0	0	0	0	0	0	0	0	0	0	0	0	0	0	0	0	0	0	0	0	0	0
a	372	0	0	0	0	0	0	0	0	0	0	0	0	0	0	0	0	0	0	0	0	0	0	0	0	0	0	0	0	0	0	0	0	0	0	0	0	0	0	0	0	0	0	0	0	0	0	0	0
a	373	0	0	0	0	0	0	0	0	0	0	0	0	0	0	0	0	0	0	0	0	0	0	0	0	0	0	0	0	0	0	0	0	0	0	0	0	0	0	0	0	0	0	0	0	0	0	0	0
a	374	0	0	0	0	0	0	0	0	0	0	0	0	0	0	0	0	0	0	0	0	0	0	0	0	0	0	0	0	0	0	0	0	0	0	0	0	0	0	0	0	0	0	0	0	0	0	0	0
a	375	0	0	0	0	0	0	0	0	0	0	0	0	0	0	0	0	0	0	0	0	0	0	0	0	0	0	0	0	0	0	0	0	0	0	0	0	0	0	0	0	0	0	0	0	0	0	0	0
b	376	0	0	0	0	0	0	0	0	0	0	0	0	0	0	0	0	0	0	0	0	0	0	0	0	0	0	0	0	0	0	0	0	0	0	0	0	0	0	0	0	0	0	0	0	0	0	0	0
b	377	0	0	0	0	0	0	0	0	0	0	0	0	0	0	0	0	0	0	0	0	0	0	0	0	0	0	0	0	0	0	0	0	0	0	0	0	0	0	0	0	0	0	0	0	0	0	0	0
a	378	0	0	0	0	0	0	0	0	0	0	0	0	0	0	0	0	0	0	0	0	0	0	0	0	0	0	0	0	0	0	0	0	0	0	0	0	0	0	0	0	0	0	0	0	0	0	0	0
a	379	0	0	0	0	0	0	0	0	0	0	0	0	0	0	0	0	0	0	0	0	0	0	0	0	0	0	0	0	0	0	0	0	0	0	0	0	0	0	0	0	0	0	0	0	0	0	0	0
a	380	0	0	0	0	0	0	0	0	0	0	0	0	0	0	0	0	0	0	0	0	0	0	0	0	0	0	0	0	0	0	0	0	0	0	0	0	0	0	0	0	0	0	0	0	0	0	0	0
a	381	0	0	0	0	0	0	0	0	0	0	0	0	0	0	0	0	0	0	0	0	0	0	0	0	0	0	0	0	0	0	0	0	0	0	0	0	0	0	0	0	0	0	0	0	0	0	0	0
a	382	0	0	0	0	0	0	0	0	0	0	0	0	0	0	0	0	0	0	0	0	0	0	0	0	0	0	0	0	0	0	0	0	0	0	0	0	0	0	0	0	0	0	0	0	0	0	0	0
a	383	0	0	0	0	0	0	0	0	0	0	0	0	0	0	0	0	0	0	0	0	0	0	0	0	0	0	0	0	0	0	0	0	0	0	0	0	0	0	0	0	0	0	0	0	0	0	0	0
a	384	0	0	0	0	0	0	0	0	0	0	0	0	0	0	0	0	0	0	0	0	0	0	0	0	0	0	0	0	0	0	0	0	0	0	0	0	0	0	0	0	0	0	0	0	0	0	0	0
c	385	0	0	0	0	0	0	0	0	0	0	0	0	0	0	0	0	0	0	0	0	0	0	0	0	0	0	0	0	0	0	0	0	0	0	0	0	0	0	0	0	0	0	0	0	0	0	0	0
c	386	0	0	0	0	0	0	0	0	0	0	0	0	0	0	0	0	0	0	0	0	0	0	0	0	0	0	0	0	0	0	0	0	0	0	0	0	0	0	0	0	0	0	0	0	0	0	0	0
c	387	0	0	0	0	0	0	0	0	0	0	0	0	0	0	0	0	0	0	0	0	0	0	0	0	0	0	0	0	0	0	0	0	0	0	0	0	0	0	0	0	0	0	0	0	0	0	0	0
c	388	0	0	0	0	0	0	0	0	0	0	0	0	0	0	0	0	0	0	0	0	0	0	0	0	0	0	0	0	0	0	0	0	0	0	0	0	0	0	0	0	0	0	0	0	0	0	0	0
c	389	0	0	0	0	0	0	0	0	0	0	0	0	0	0	0	0	0	0	0	0	0	0	0	0	0	0	0	0	0	0	0	0	0	0	0	0	0	0	0	0	0	0	0	0	0	0	0	0
b	390	0	0	0	0	0	0	0	0	0	0	0	0	0	0	0	0	0	0	0	0	0	0	0	0	0	0	0	0	0	0	0	0	0	0	0	0	0	0	0	0	0	0	0	0	0	0	0	0
b	391	0	0	0	0	0	0	0	0	0	0	0	0	0	0	0	0	0	0	0	0	0	0	0	0	0	0	0	0	0	0	0	0	0	0	0	0	0	0	0	0	0	0	0	0	0	0	0	0
b	392	0	0	0	0	0	0	0	0	0	0	0	0	0	0	0	0	0	0	0	0	0	0	0	0	0	0	0	0	0	0	0	0	0	0	0	0	0	0	0	0	0	0	0	0	0	0	0	0
c	393	0	0	0	0	0	0	0	0	0	0	0	0	0	0	0	0	0	0	0	0	0	0	0	0	0	0	0	0	0	0	0	0	0	0	0	0	0	0	0	0	0	0	0	0	0	0	0	0
c	394	0	0	0	0	0	0	0	0	0	0	0	0	0	0	0	0	0	0	0	0	0	0	0	0	0	0	0	0	0	0	0	0	0	0	0	0	0	0	0	0	0	0	0	0	0	0	0	0
a	395	0	0	0	0	0	0	0	0	0	0	0	0	0	0	0	0	0	0	0	0	0	0	0	0	0	0	0	0	0	0	0	0	0	0	0	0	0	0	0	0	0	0	0	0	0	0	0	0
c	396	0	0	0	0	0	0	0	0	0	0	0	0	0	0	0	0	0	0	0	0	0	0	0	0	0	0	0	0	0	0	0	0	0	0	0	0	0	0	0	0	0	0	0	0	0	0	0	0
a	397	0	0	0	0	0	0	0	0	0	0	0	0	0	0	0	0	0	0	0	0	0	0	0	0	0	0	0	0	0	0	0	0	0	0	0	0	0	0	0	0	0	0	0	0	0	0	0	0
a	398	0	0	0	0	0	0	0	0	0	0	0	0	0	0	0	0	0	0	0	0	0	0	0	0	0	0	0	0	0	0	0	0	0	0	0	0	0	0	0	0	0	0	0	0	0	0	0	0
a	399	0	0	0	0	0	0	0	0	0	0	0	0	0	0	0	0	0	0	0	0	0	0	0	0	0	0	0	0	0	0	0	0	0	0	0	0	0	0	0	0	0	0	0	0	0	0	0	0
a	400	0	0	0	0	0	0	0	0	0	0	0	0	0	0	0	0	0	0	0	0	0	0	0	0	0	0	0	0	0	0	0	0	0	0	0	0	0	0	0	0	0	0	0	0	0	0	0	0
a	401	0	0	0	0	0	0	0	0	0	0	0	0	0	0	0	0	0	0	0	0	0	0	0	0	0	0	0	0	0	0	0	0	0	0	0	0	0	0	0	0	0	0	0	0	0	0	0	0
b	402	0	0	0	0	0	0	0	0	0	0	0	0	0	0	0	0	0	0	0	0	0	0	0	0	0	0	0	0	0	0	0	0	0	0	0	0	0	0	0	0	0	0	0	0	0	0	0	0
b	403	0	0	0	0	0	0	0	0	0	0	0	0	0	0	0	0	0	0	0	0	0	0	0	0	0	0	0	0	0	0	0	0	0	0	0	0	0	0	0	0	0	0	0	0	0	0	0	0
b	404	0	0	0	0	0	0	0	0	0	0	0	0	0	0	0	0	0	0	0	0	0	0	0	0	0	0	0	0	0	0	0	0	0	0	0	0	0	0	0	0	0	0	0	0	0	0	0	0
b	405	0	0	0	0	0	0	0	0	0	0	0	0	0	0	0	0	0	0	0	0	0	0	0	0	0	0	0	0	0	0	0	0	0	0	0	0	0	0	0	0	0	0	0	0	0	0	0	0
a	406	0	0	0	0	0	0	0	0	0	0	0	0	0	0	0	0	0	0	0	0	0	0	0	0	0	0	0	0	0	0	0	0	0	0	0	0	0	0	0	0	0	0	0	0	0	0	0	0
a	407	0	0	0	0	0	0	0	0	0	0	0	0	0	0	0	0	0	0	0	0	0	0	0	0	0	0	0	0	0	0	0	0	0	0	0	0	0	0	0	0	0	0	0	0	0	0	0	0
a	408	0	0	0	0	0	0	0	0	0	0	0	0	0	0	0	0	0	0	0	0	0	0	0	0	0	0	0	0	0	0	0	0	0	0	0	0	0	0	0	0	0	0	0	0	0	0	0	0
a	409	0	0	0	0	0	0	0	0	0	0	0	0	0	0	0	0	0	0	0	0	0	0	0	0	0	0	0	0	0	0	0	0	0	0	0	0	0	0	0	0	0	0	0	0	0	0	0	0
a	410	0	0	0	0	0	0	0	0	0	0	0	0	0	0	0	0	0	0	0	0	0	0	0	0	0	0	0	0	0	0	0	0	0	0	0	0	0	0	0	0	0	0	0	0	0	0	0	0
a	411	0	0	0	0	0	0	0	0	0	0	0	0	0	0	0	0	0	0	0	0	0	0	0	0	0	0	0	0	0	0	0	0	0	0	0	0	0	0	0	0	0	0	0	0	0	0	0	0
a	412	0	0	0	0	0	0	0	0	0	0	0	0	0	0	0	0	0	0	0	0	0	0	0	0	0	0	0	0	0	0	0	0	0	0	0	0	0	0	0	0	0	0	0	0	0	0	0	0
a	413	0	0	0	0	0	0	0	0	0	0	0	0	0	0	0	0	0	0	0	0	0	0	0	0	0	0	0	0	0	0	0	0	0	0	0	0	0	0	0	0	0	0	0	0	0	0	0	0
a	414	0	0	0	0	0	0	0	0	0	0	0	0	0	0	0	0	0	0	0	0	0	0	0	0	0	0	0	0	0	0	0	0	0	0	0	0	0	0	0	0	0	0	0	0	0	0	0	0
a	415	0	0	0	0	0	0	0	0	0	0	0	0	0	0	0	0	0	0	0	0	0	0	0	0	0	0	0	0	0	0	0	0	0	0	0	0	0	0	0	0	0	0	0	0	0	0	0	0
a	416	0	0	0	0	0	0	0	0	0	0	0	0	0	0	0	0	0	0	0	0	0	0	0	0	0	0	0	0	0	0	0	0	0	0	0	0	0	0	0	0	0	0	0	0	0	0	0	0
c	417	0	0	0	0	0	0	0	0	0	0	0	0	0	0	0	0	0	0	0	0	0	0	0	0	0	0	0	0	0	0	0	0	0	0	0	0	0	0	0	0	0	0	0	0	0	0	0	0
c	418	0	0	0	0	0	0	0	0	0	0	0	0	0	0	0	0	0	0	0	0	0	0	0	0	0	0	0	0	0	0	0	0	0	0	0	0	0	0	0	0	0	0	0	0	0	0	0	0
c	419	0	0	0	0	0	0	0	0	0	0	0	0	0	0	0	0	0	0	0	0	0	0	0	0	0	0	0	0	0	0	0	0	0	0	0	0	0	0	0	0	0	0	0	0	0	0	0	0
a	420	0	0	0	0	0	0	0	0	0	0	0	0	0	0	0	0	0	0	0	0	0	0	0	0	0	0	0	0	0	0	0	0	0	0	0	0	0	0	0	0	0	0	0	0	0	0	0	0
c	421	0	0	0	0	0	0	0	0	0	0	0	0	0	0	0	0	0	0	0	0	0	0	0	0	0	0	0	0	0	0	0	0	0	0	0	0	0	0	0	0	0	0	0	0	0	0	0	0
b	422	0	0	0	0	0	0	0	0	0	0	0	0	0	0	0	0	0	0	0	0	0	0	0	0	0	0	0	0	0	0	0	0	0	0	0	0	0	0	0	0	0	0	0	0	0	0	0	0
a	423	0	0	0	0	0	0	0	0	0	0	0	0	0	0	0	0	0	0	0	0	0	0	0	0	0	0	0	0	0	0	0	0	0	0	0	0	0	0	0	0	0	0	0	0	0	0	0	0
[truncated: 375 more columns]
